# Supplementary material for: cis-[Aqua/methanol(0.45/1.55)](1,1,1-trifluoro-5,5-dimethyl­hexane-2,4-dionato)nickel(II)–cis-[aqua/methanol(1.49/0.51)](1,1,1-trifluoro-5,5-dimethyl­hexane-2,4-dionato)nickel(II) (1/1)
Source: Acta Crystallogr Sect E Struct Rep Online. 2009 Jan 23;65(Pt 2):m221–2. doi: 10.1107/S1600536809001846 (PMC2968228; doi:10.1107/S1600536809001846)
Supplement: Supplementary file 2 [file e-65-0m221-Isup2.hkl]

# 
# h,k,l, Fc-squared, Fo-squared, sigma(Fo-squared) and status flag 
# 
data_I
_shelx_title ' 08mz462_0m in P-1' 
_shelx_refln_list_code          4 
_shelx_F_calc_maximum      237.27 
_exptl_crystal_F_000      1042.00 
_reflns_d_resolution_high  0.7501 
 
loop_ 
 _symmetry_equiv_pos_as_xyz 
 'x, y, z' 
 '-x, -y, -z' 
 
_cell_length_a    11.3268 
_cell_length_b    14.7014 
_cell_length_c    15.4318 
_cell_angle_alpha 101.379 
_cell_angle_beta  104.946 
_cell_angle_gamma 107.678 
 
_shelx_F_squared_multiplier     1.000 
 
loop_ 
 _refln_index_h 
 _refln_index_k 
 _refln_index_l 
 _refln_F_squared_calc 
 _refln_F_squared_meas 
 _refln_F_squared_sigma 
 _refln_observed_status 
   1   0   0    11848.86    12303.68    223.00 o 
   2   0   0      195.28      260.53     20.83 o 
   3   0   0    12181.43    11931.44    225.18 o 
   4   0   0     1126.53     1137.00     46.95 o 
   5   0   0     2741.21     2678.60     75.96 o 
   6   0   0     2032.01     2217.89     73.73 o 
   7   0   0     2827.02     3204.53     95.60 o 
   8   0   0     3927.16     3926.99    145.05 o 
   9   0   0       61.49       -0.90     65.01 o 
  10   0   0      114.11      -12.49     77.91 o 
  11   0   0        0.36      -22.81    160.89 o 
  12   0   0        9.46      -94.07     94.07 o 
  13   0   0       55.74      108.81    123.09 o 
 -13   1   0       25.13      -43.74    112.95 o 
 -12   1   0       93.58      -94.71    110.45 o 
 -11   1   0        3.45      -97.01    143.88 o 
 -10   1   0       62.79      -51.62     69.83 o 
  -9   1   0     1485.88     1526.39    100.96 o 
  -8   1   0     1687.82     1823.91     75.43 o 
  -7   1   0        7.11       11.84     34.78 o 
  -6   1   0     6985.70     7555.34    188.89 o 
  -5   1   0      126.71      157.30     31.18 o 
  -4   1   0     4846.40     4653.76    103.24 o 
  -3   1   0    10332.36    11032.96    277.72 o 
  -2   1   0     4183.61     4615.61    111.48 o 
  -1   1   0    40666.32    37544.65    671.39 o 
   0   1   0    12601.28    13006.42    445.97 o 
   1   1   0    14115.95    15387.74    276.94 o 
   2   1   0     1796.62     1746.94     48.47 o 
   3   1   0      572.44      552.80     39.39 o 
   4   1   0     1680.98     1510.76     54.49 o 
   5   1   0     1462.44     1804.64    136.05 o 
   6   1   0        9.56        7.16     32.16 o 
   7   1   0     3909.51     4326.38    143.23 o 
   8   1   0      757.13      679.97    140.60 o 
   9   1   0      252.64      245.89     85.07 o 
  10   1   0       63.34      100.27     82.10 o 
  11   1   0       73.61      -30.21    141.79 o 
  12   1   0      197.67       38.94    110.66 o 
  13   1   0      115.85      129.15    132.34 o 
 -14   2   0        2.62       74.63    185.67 o 
 -13   2   0       10.38     -157.01    157.61 o 
 -12   2   0       64.25      -15.08    120.30 o 
 -11   2   0       10.94      -69.22     74.58 o 
 -10   2   0       39.90      -66.85     92.83 o 
  -9   2   0     2531.90     2566.57     92.18 o 
  -8   2   0      587.66      612.08     52.87 o 
  -7   2   0     7962.26     8178.15    178.20 o 
  -6   2   0      354.57      421.89     39.76 o 
  -4   2   0      155.71      173.45     56.35 o 
  -3   2   0       35.07       84.19     22.18 o 
  -2   2   0     1304.71     1297.40     42.38 o 
  -1   2   0     6948.40     6816.64    127.29 o 
   0   2   0    23354.50    26143.55    465.91 o 
   1   2   0     5106.33     4858.79    164.70 o 
   2   2   0     1335.35     1341.32     46.09 o 
   3   2   0      881.48      787.81     38.98 o 
   4   2   0      169.83      149.85     53.73 o 
   5   2   0        9.24      -38.75     40.92 o 
   6   2   0     9359.03    10222.62    255.86 o 
   7   2   0      429.80      486.49     67.23 o 
   8   2   0       76.98       19.38     68.36 o 
   9   2   0        3.43      -68.20     68.20 o 
  10   2   0       58.96      -87.16     87.16 o 
  11   2   0      526.82      431.38    147.76 o 
  12   2   0      151.01       81.78    120.62 o 
 -14   3   0       15.57      -54.33    176.71 o 
 -13   3   0        8.54     -149.25    149.25 o 
 -12   3   0       21.44      -81.62     81.62 o 
 -11   3   0       15.73      -71.66     71.66 o 
 -10   3   0      114.18      106.11     91.34 o 
  -9   3   0      187.59      114.26     50.85 o 
  -8   3   0      678.23      704.89     54.86 o 
  -7   3   0     1453.14     1587.53     65.37 o 
  -6   3   0      131.38      112.74     36.85 o 
  -4   3   0      758.90      681.07     39.97 o 
  -3   3   0     1014.62     1021.29     40.31 o 
  -2   3   0     6409.68     5786.22    114.84 o 
  -1   3   0     3715.04     3645.52     77.76 o 
   0   3   0    16912.01    18886.91    567.08 o 
   1   3   0       34.63       68.04     28.71 o 
   2   3   0     4277.56     3941.52    102.85 o 
   3   3   0      741.54      666.07     34.56 o 
   4   3   0       96.68      228.57     44.73 o 
   5   3   0     1080.81     1290.07     54.86 o 
   6   3   0      552.87      664.20     65.68 o 
   7   3   0      569.59      671.38     75.94 o 
   8   3   0     1107.11     1188.24    119.10 o 
   9   3   0       24.99      -73.82     73.82 o 
  10   3   0      340.85      246.54    148.06 o 
  11   3   0       84.64      -77.89    102.10 o 
  12   3   0      150.21      198.04    130.21 o 
 -14   4   0       76.28      -60.30    155.82 o 
 -13   4   0       59.02      -62.09    141.49 o 
 -12   4   0        4.64     -117.61    117.61 o 
 -11   4   0      102.93      101.42     73.58 o 
 -10   4   0        2.75      -52.75     52.75 o 
  -9   4   0      881.72      888.88     64.19 o 
  -8   4   0      679.07      596.44     52.24 o 
  -7   4   0       25.00      -36.27     36.27 o 
  -6   4   0     3575.45     3506.77     92.47 o 
  -5   4   0     2629.21     2778.59    130.75 o 
  -4   4   0       35.47       49.87     24.15 o 
  -3   4   0     1941.57     1758.16     53.54 o 
  -2   4   0     1333.69     1193.81     43.79 o 
  -1   4   0     6971.99     6983.72    137.67 o 
   0   4   0      153.55      208.19     36.13 o 
   1   4   0      389.69      344.67     30.81 o 
   2   4   0      183.29      159.42     41.08 o 
   3   4   0      343.36      425.17     50.63 o 
   4   4   0     3636.10     3510.35    231.35 o 
   5   4   0      151.30      238.80     62.69 o 
   6   4   0      975.93     1072.25     79.74 o 
   7   4   0     1625.47     1597.52     98.60 o 
   8   4   0      208.96       82.75     72.78 o 
   9   4   0      772.35      831.00    105.53 o 
  10   4   0      118.73       96.20    100.39 o 
  11   4   0      284.86      218.96    116.32 o 
  12   4   0      180.85      -36.72    134.18 o 
 -14   5   0       21.24      -35.22    150.45 o 
 -13   5   0       26.01     -131.34    131.34 o 
 -12   5   0       82.84      -43.58    120.60 o 
 -11   5   0      220.31      186.66     75.13 o 
 -10   5   0      239.31      181.56     52.49 o 
  -9   5   0      660.90      781.97     61.87 o 
  -8   5   0      145.05      121.26     40.44 o 
  -7   5   0     1240.14     1081.98     91.00 o 
  -6   5   0      594.70      556.03     42.90 o 
  -5   5   0      163.58     1321.18    107.46 o 
  -4   5   0      264.09      340.42     33.76 o 
  -3   5   0      678.17      631.30     47.22 o 
  -2   5   0     1308.43     1197.60     47.28 o 
  -1   5   0     6416.41     6398.05    156.08 o 
   0   5   0      183.48      363.62     32.57 o 
   1   5   0      914.67      877.34     46.08 o 
   2   5   0      634.90      695.81     43.44 o 
   3   5   0     2444.76     2180.18     87.64 o 
   4   5   0      552.19      612.09     45.77 o 
   5   5   0      164.64      121.09     38.86 o 
   6   5   0     1867.51     1771.85     95.03 o 
   7   5   0      280.93      302.51     72.51 o 
   8   5   0      787.64      778.23     96.73 o 
   9   5   0       86.32        7.01     87.27 o 
  10   5   0       44.19       18.26     99.35 o 
  11   5   0      257.01      229.54    146.27 o 
 -14   6   0       33.42      447.76    156.42 o 
 -13   6   0        4.38       10.75    130.15 o 
 -12   6   0       91.10      148.66    121.79 o 
 -11   6   0        6.59       28.12     65.94 o 
 -10   6   0      213.60      181.34     52.77 o 
  -9   6   0       51.85       27.18     45.56 o 
  -8   6   0       82.92      106.64     39.19 o 
  -7   6   0       56.72       45.81     32.05 o 
  -6   6   0      578.05      688.65     46.51 o 
  -5   6   0      140.34      128.33     32.50 o 
  -4   6   0     1474.05     1507.44     57.70 o 
  -3   6   0     7650.53     7324.68    151.79 o 
  -2   6   0     2823.83     2817.83     98.51 o 
  -1   6   0        2.86       -8.01     28.02 o 
   0   6   0     4123.93     4129.29    168.67 o 
   1   6   0      794.65      826.72     47.52 o 
   2   6   0    12309.59    12457.18    249.21 o 
   3   6   0     5340.65     5148.76    153.28 o 
   4   6   0     2093.97     2113.97     72.31 o 
   5   6   0     4443.93     4177.10    185.99 o 
   6   6   0       55.06       -1.28     58.37 o 
   7   6   0       40.21      -48.90     65.84 o 
   8   6   0      765.05      833.27    106.06 o 
   9   6   0      206.70       97.51     98.69 o 
  10   6   0     1122.07     1242.87    138.88 o 
  11   6   0       66.29        9.70    131.37 o 
 -14   7   0      124.27      481.79    137.91 o 
 -13   7   0       31.82      153.43    122.39 o 
 -12   7   0       87.12      250.74    114.03 o 
 -11   7   0        6.68       67.06     68.84 o 
 -10   7   0      344.08      253.28     68.28 o 
  -9   7   0      198.14      324.24     59.26 o 
  -8   7   0       72.22      153.80     78.89 o 
  -7   7   0       30.73      -35.26     38.78 o 
  -6   7   0      838.29      774.79     50.78 o 
  -5   7   0      577.78      640.79     46.47 o 
  -4   7   0     1788.68     1746.16     63.39 o 
  -3   7   0     2574.65     2461.62     83.55 o 
  -2   7   0     1661.17     1677.28     62.96 o 
  -1   7   0     6714.48     6763.18    146.03 o 
   0   7   0      713.58      788.67     57.70 o 
   1   7   0     6814.46     6479.85    144.61 o 
   2   7   0    14372.40    13667.86    269.68 o 
   3   7   0       18.81       -0.34     34.06 o 
   4   7   0     3863.32     3696.16    104.25 o 
   5   7   0      471.26      533.95     99.70 o 
   6   7   0       35.64      118.80     91.94 o 
   7   7   0     1054.30     1184.60    107.62 o 
   8   7   0        6.41      -85.48     85.48 o 
   9   7   0     1222.96     1234.98    132.70 o 
  10   7   0      321.43      282.38    123.07 o 
 -12   8   0      124.34      399.40     99.70 o 
 -11   8   0        9.23      -42.39    111.04 o 
 -10   8   0       53.00     -102.09    102.09 o 
  -9   8   0       15.59      -91.34     91.34 o 
  -8   8   0      584.25      605.19     57.21 o 
  -7   8   0      149.39      104.81     40.96 o 
  -6   8   0      588.57      763.21     53.62 o 
  -5   8   0     1351.37     1266.85     60.29 o 
  -4   8   0     1073.30     1076.36     55.58 o 
  -3   8   0       12.36      -19.50     33.69 o 
  -2   8   0     2332.38     2336.72     76.24 o 
  -1   8   0      485.16      565.11     46.71 o 
   0   8   0     1324.52     1321.35    113.66 o 
   1   8   0     4564.57     4404.87    136.60 o 
   2   8   0      111.12      107.11     39.86 o 
   3   8   0     1651.37     1555.93     70.31 o 
   4   8   0      285.26      290.44     77.46 o 
   5   8   0       17.65      -24.46     60.30 o 
   6   8   0        9.17      -42.98     94.92 o 
   7   8   0        2.58      -79.57     79.57 o 
   8   8   0      883.06     1036.70    120.32 o 
   9   8   0      261.74      292.60    114.61 o 
  10   8   0      176.61      132.28    122.95 o 
 -12   9   0       19.56     -101.49    121.79 o 
 -11   9   0        6.48      -81.67     81.67 o 
 -10   9   0      193.70      227.08     85.14 o 
  -9   9   0      375.67      183.58     77.33 o 
  -8   9   0        0.17      -85.67     85.67 o 
  -7   9   0      285.51      208.12     49.54 o 
  -6   9   0       74.76       48.19     38.77 o 
  -5   9   0      962.80     1271.03     61.76 o 
  -4   9   0      843.12      853.28     52.55 o 
  -3   9   0      417.98      413.75     45.03 o 
  -2   9   0      822.03      828.45     54.96 o 
  -1   9   0       98.74       70.03     38.92 o 
   0   9   0     3191.97     3270.36     98.94 o 
   1   9   0        2.55      -27.79     39.20 o 
   2   9   0     2203.07     2099.18     82.37 o 
   3   9   0     1088.50     1106.69     68.22 o 
   4   9   0        1.70       -7.09     61.63 o 
   5   9   0      112.55      126.83     69.65 o 
   6   9   0       32.91      -22.69    108.66 o 
   7   9   0      644.53      548.21    105.53 o 
   8   9   0      509.08      500.77    120.30 o 
   9   9   0       34.36       71.72    115.30 o 
 -14  10   0      309.86      514.62    219.10 o 
 -13  10   0      128.30      285.37    188.06 o 
 -12  10   0      212.41      364.39    109.70 o 
 -11  10   0       42.11       59.13     93.22 o 
 -10  10   0      612.15      674.73    150.74 o 
  -9  10   0      134.70       90.72    109.85 o 
  -8  10   0      141.58      144.07     76.24 o 
  -7  10   0        1.18      -12.23     46.22 o 
  -6  10   0      114.25       81.50     57.63 o 
  -5  10   0        2.00      -38.92     38.92 o 
  -4  10   0       75.21      129.64     42.69 o 
  -3  10   0      961.89     1085.32     64.76 o 
  -2  10   0       65.83       -0.66     41.38 o 
  -1  10   0      297.43      372.72     51.33 o 
   0  10   0      623.27      830.18     90.14 o 
   1  10   0     2747.04     2831.13     99.28 o 
   2  10   0      417.27      418.07     78.42 o 
   3  10   0       11.92       11.87     51.05 o 
   4  10   0     1502.87     1462.53    103.96 o 
   5  10   0       76.01      124.61     78.09 o 
   6  10   0      114.21      242.39    127.16 o 
   7  10   0      542.12      515.17    114.23 o 
   8  10   0       91.07       42.98    134.92 o 
 -14  11   0       64.67      -91.94    220.89 o 
 -13  11   0      114.61      168.82    126.08 o 
 -12  11   0       48.47      -96.33    104.74 o 
 -11  11   0      180.91      201.09    104.38 o 
 -10  11   0       43.10      -89.44     89.44 o 
  -9  11   0       44.11      -80.38     80.38 o 
  -8  11   0       34.28      -72.07     73.62 o 
  -7  11   0        0.15      -43.48     68.37 o 
  -6  11   0       96.89      121.40     49.52 o 
  -5  11   0        4.50       52.01     45.08 o 
  -4  11   0     1257.53     1277.44     74.62 o 
  -3  11   0      487.77      541.06     59.63 o 
  -2  11   0       53.36        4.22     47.05 o 
  -1  11   0      654.25      682.12     85.05 o 
   0  11   0     2583.66     2606.10    100.40 o 
   1  11   0     1296.23     1294.73     80.22 o 
   2  11   0        3.50      -56.76     56.76 o 
   3  11   0      708.63      772.40     75.78 o 
   4  11   0        5.07      -71.22     71.22 o 
   5  11   0        5.79       49.55    130.15 o 
   6  11   0       54.27      219.70    128.95 o 
   7  11   0      156.85       65.07    134.33 o 
 -13  12   0      264.84      279.06    140.14 o 
 -12  12   0       20.46      104.48    121.06 o 
 -11  12   0        3.65       87.24    112.03 o 
 -10  12   0        0.77      -97.27     97.27 o 
  -9  12   0      137.74      -48.49     89.03 o 
  -8  12   0      103.21      -52.38     82.91 o 
  -7  12   0       43.09       48.33     77.82 o 
  -6  12   0      363.69      331.96     55.59 o 
  -5  12   0      198.08      178.37     57.18 o 
  -4  12   0        0.25      -18.84     52.26 o 
  -3  12   0      367.84      290.23     80.37 o 
  -2  12   0     3577.87     3675.58    152.35 o 
  -1  12   0      587.48      700.11     74.21 o 
   0  12   0      418.83      424.81     67.81 o 
   1  12   0      108.02        7.28     59.34 o 
   2  12   0      254.32      240.82     69.88 o 
   3  12   0      352.36      395.82    128.95 o 
   4  12   0       25.72       47.76    115.22 o 
   6  12   0        6.24       17.91    134.33 o 
   7  12   0      599.37      510.44    170.15 o 
 -13  13   0       23.25       87.30    145.23 o 
 -12  13   0      471.07      533.65    136.99 o 
 -11  13   0        7.39      -83.96    120.46 o 
 -10  13   0        1.82     -109.28    109.28 o 
  -9  13   0       17.10      -62.69     98.36 o 
  -8  13   0        0.45      -84.65     90.91 o 
  -7  13   0       31.73      -78.25     81.39 o 
  -6  13   0       15.93      -75.99     75.99 o 
  -5  13   0      696.24      645.30     89.51 o 
  -4  13   0      596.77      700.89     74.53 o 
  -3  13   0      149.49      103.26     66.55 o 
  -2  13   0      147.86       97.49     66.05 o 
  -1  13   0       25.85      -62.25     62.25 o 
   0  13   0        0.22      -40.50     65.06 o 
   1  13   0      328.42      295.91     91.68 o 
   2  13   0      797.82      813.13    111.56 o 
   3  13   0        5.79      103.28    128.95 o 
   4  13   0      581.53      711.04    152.83 o 
   6  13   0      368.95      348.65    154.03 o 
 -13  14   0      393.06      573.87    169.51 o 
 -12  14   0      257.66      379.43    146.74 o 
 -11  14   0      148.58        2.51    130.45 o 
 -10  14   0      154.45       66.52    137.01 o 
  -9  14   0      153.42       46.55    114.12 o 
  -8  14   0      153.69       21.33    102.45 o 
  -7  14   0      408.28      409.49    106.07 o 
  -6  14   0       65.78       -2.81     92.26 o 
  -5  14   0      165.45       31.94     96.12 o 
  -4  14   0       16.57      -80.51     80.51 o 
  -3  14   0       52.15       47.21     70.78 o 
  -2  14   0       35.63       23.58     83.11 o 
  -1  14   0        4.10     -108.36    108.36 o 
   0  14   0       51.13      -64.86     88.40 o 
   1  14   0      358.79      232.24     97.28 o 
   2  14   0        9.96       28.66    122.39 o 
   3  14   0      346.51      336.12    143.88 o 
   4  14   0       31.30      -20.90    121.79 o 
 -12  15   0        9.07       52.37    149.53 o 
 -11  15   0      216.96      318.71    149.48 o 
 -10  15   0      240.90       70.38    132.88 o 
  -9  15   0        4.45     -111.78    116.70 o 
  -8  15   0       11.38     -109.37    109.37 o 
  -7  15   0       14.75     -126.97    160.60 o 
  -6  15   0        0.88      -94.72    107.02 o 
  -5  15   0        2.80     -155.22    155.22 o 
  -4  15   0       53.73      -75.03    103.88 o 
  -3  15   0      179.34       53.71     91.22 o 
  -2  15   0       14.56      -81.71     81.71 o 
  -1  15   0       10.53      -89.07     89.07 o 
   0  15   0       62.25      -94.92     94.92 o 
   1  15   0       33.05      -89.99     95.20 o 
   2  15   0       70.09      -53.73    121.19 o 
   3  15   0       52.01      194.62    141.49 o 
 -12  16   0      258.21      243.87    174.10 o 
 -11  16   0      356.63      349.34    163.13 o 
 -10  16   0        0.26     -144.08    144.08 o 
  -9  16   0       45.51     -144.48    178.51 o 
  -8  16   0       25.50     -164.18    166.57 o 
  -7  16   0      129.06      151.04    188.06 o 
  -6  16   0      107.30      -60.89    175.52 o 
  -5  16   0        3.54     -166.57    166.57 o 
  -4  16   0        0.51     -135.52    162.98 o 
  -3  16   0        9.98      -95.42     95.42 o 
  -2  16   0      154.63       19.40    104.47 o 
  -1  16   0       44.23     -126.27    126.27 o 
   0  16   0       28.12      -73.08    100.80 o 
   1  16   0       89.46      -18.51    134.92 o 
   2  16   0       37.77       44.78    145.07 o 
 -11  17   0       11.03      -90.15    189.85 o 
 -10  17   0      237.56      201.79    210.74 o 
  -9  17   0       34.78     -194.62    194.62 o 
  -8  17   0       64.02      240.00    198.21 o 
  -7  17   0       84.95     -133.73    185.07 o 
  -6  17   0       19.87       38.81    188.06 o 
  -5  17   0      267.17      363.58    200.59 o 
  -4  17   0      321.27      344.47    189.25 o 
  -3  17   0       62.06     -160.00    160.60 o 
  -2  17   0       90.05      -19.81    111.34 o 
  -1  17   0       10.23     -110.29    110.29 o 
   0  17   0       31.02     -143.28    143.28 o 
   1  17   0        3.87       -2.99    158.21 o 
  -9  18   0       74.74     -165.37    201.79 o 
  -8  18   0       25.11     -167.76    187.46 o 
  -7  18   0        5.35      -31.04    188.65 o 
  -6  18   0      134.26      -15.52    187.46 o 
  -5  18   0      171.08      343.28    197.01 o 
  -4  18   0       23.64       44.78    173.73 o 
  -3  18   0        3.23     -177.91    177.91 o 
  -2  18   0        0.48     -183.28    188.65 o 
  -1  18   0       17.23     -151.94    151.94 o 
  -7  19   0       54.24        8.96    198.21 o 
  -6  19   0       30.77        2.39    187.46 o 
  -5  19   0        1.06      -75.82    196.42 o 
  -4  19   0       47.58       10.15    208.36 o 
   3 -19   1      121.22       -1.79    207.16 o 
   4 -19   1      141.47      -71.64    197.01 o 
   5 -19   1        6.24     -118.21    188.65 o 
   6 -19   1      313.06      402.98    202.39 o 
   7 -19   1       71.06     -121.79    192.24 o 
   0 -18   1      172.71       97.31    175.52 o 
   1 -18   1       13.00     -180.89    180.89 o 
   2 -18   1       72.71     -118.80    180.30 o 
   3 -18   1      155.70      -22.09    182.09 o 
   4 -18   1       40.87       93.73    173.73 o 
   5 -18   1      121.90     -165.37    165.37 o 
   6 -18   1      108.75       80.00    189.85 o 
   7 -18   1        8.65     -134.33    181.49 o 
   8 -18   1      124.01      -77.01    193.43 o 
   9 -18   1        8.33     -195.22    195.22 o 
  -1 -17   1      152.15      242.98    164.77 o 
   0 -17   1       20.21      -63.88    144.48 o 
   1 -17   1        7.97     -104.02    108.24 o 
   2 -17   1      259.05        4.18    171.94 o 
   3 -17   1      101.57       80.60    174.92 o 
   4 -17   1      266.14      425.67    190.45 o 
   5 -17   1      473.89      687.75    211.34 o 
   6 -17   1       12.80     -172.54    172.54 o 
   7 -17   1      635.71      679.40    213.73 o 
   8 -17   1       21.42     -158.80    176.71 o 
   9 -17   1       55.98     -189.85    189.85 o 
  10 -17   1       77.62      -20.52    209.25 o 
  11 -17   1       14.90     -153.20    153.20 o 
  -2 -16   1       22.25      124.77    148.66 o 
  -1 -16   1      130.87       31.04    136.12 o 
   0 -16   1        0.18      -93.52     93.52 o 
   1 -16   1      676.99      717.15    120.87 o 
   2 -16   1      119.06      -63.84     96.93 o 
   3 -16   1      652.24      583.28    188.65 o 
   4 -16   1     1078.23     1236.40    219.10 o 
   5 -16   1        8.80     -170.15    170.15 o 
   6 -16   1     1078.01     1220.15    166.86 o 
   7 -16   1      276.08      309.55    126.28 o 
   8 -16   1       79.33      -68.70    120.56 o 
   9 -16   1      234.26      266.43    168.65 o 
  10 -16   1        2.99      -94.09    139.03 o 
  11 -16   1       86.37      101.07    153.34 o 
  -2 -15   1      303.22      461.49    147.46 o 
  -1 -15   1       58.02      -60.63    188.65 o 
   0 -15   1      572.17      870.95    169.55 o 
   1 -15   1       93.36       68.05     92.10 o 
   2 -15   1      453.28      524.21    109.86 o 
   3 -15   1      351.95      324.13     83.09 o 
   4 -15   1       49.54       16.12    101.91 o 
   5 -15   1      838.57      819.95    118.62 o 
   6 -15   1     1557.55     1718.95    135.11 o 
   7 -15   1       31.07      -49.32    102.09 o 
   8 -15   1      343.47      421.10    123.66 o 
   9 -15   1       23.40      -60.69    133.73 o 
  10 -15   1       87.63      -41.23    129.73 o 
  11 -15   1        5.11      -60.05    140.31 o 
  12 -15   1        3.00       38.68    147.30 o 
  -5 -14   1        0.63        7.16    133.73 o 
  -3 -14   1      325.38      375.52    145.07 o 
  -2 -14   1      576.18      554.62    141.49 o 
  -1 -14   1       25.01      -77.58    173.13 o 
   0 -14   1       49.96      -51.19     70.92 o 
   1 -14   1      139.85      189.94     74.88 o 
   2 -14   1      962.63     1009.83     90.32 o 
   3 -14   1      740.71      722.93     82.34 o 
   4 -14   1      207.78      156.33     93.44 o 
   5 -14   1     1505.13     1862.35    131.88 o 
   6 -14   1      240.45      312.25     98.39 o 
   7 -14   1     1221.69     1484.28    131.64 o 
   8 -14   1       81.54       30.17    101.44 o 
   9 -14   1      506.80      665.22    124.27 o 
  10 -14   1       46.82      117.58    124.17 o 
  11 -14   1       65.83        4.01    207.76 o 
  12 -14   1      210.22      143.07    134.95 o 
  13 -14   1        5.03      -25.50    152.39 o 
  -6 -13   1       67.40      -56.72    137.31 o 
  -5 -13   1       13.14       48.36    133.73 o 
  -3 -13   1     1109.62     1019.69    164.77 o 
  -2 -13   1        0.41      -45.51     66.92 o 
  -1 -13   1      238.59      295.88     72.94 o 
   0 -13   1      187.04      137.43     68.19 o 
   1 -13   1      601.95      790.39     82.23 o 
   2 -13   1      242.29      179.12     64.12 o 
   3 -13   1       19.84      -59.18     70.24 o 
   4 -13   1      239.63      150.91     58.71 o 
   5 -13   1        2.04        8.74     75.67 o 
   6 -13   1     1391.74     1554.77    115.00 o 
   7 -13   1       46.63       16.38     82.82 o 
   8 -13   1      197.31      167.37     96.34 o 
   9 -13   1      385.59      549.92    115.36 o 
  10 -13   1       66.77      -38.50    109.08 o 
  11 -13   1       20.77       42.12    119.94 o 
  12 -13   1      246.80      389.85    136.70 o 
  13 -13   1       55.59       63.56    142.96 o 
  -7 -12   1        9.46      -32.84    144.48 o 
  -6 -12   1       68.31      -12.54    123.58 o 
  -5 -12   1        1.85      -31.04    142.09 o 
  -4 -12   1      147.92       65.67    121.19 o 
  -3 -12   1       36.24       91.26     78.04 o 
  -2 -12   1      307.13      311.37     68.67 o 
  -1 -12   1        0.44      -35.12     58.12 o 
   0 -12   1       82.17       36.27     61.18 o 
   1 -12   1     1495.97     1595.89     88.79 o 
   2 -12   1      241.03      315.82     58.79 o 
   3 -12   1       10.02      -45.97     45.97 o 
   4 -12   1       30.69       24.47     48.69 o 
   5 -12   1      384.14      515.06     59.79 o 
   6 -12   1      439.88      616.75     83.91 o 
   7 -12   1      532.02      532.69     91.38 o 
   8 -12   1      943.77     1019.67    145.67 o 
   9 -12   1       55.45      -32.55     88.31 o 
  10 -12   1        9.92      -95.27     95.27 o 
  11 -12   1      101.04      146.00    111.77 o 
  12 -12   1      105.83       95.23    126.27 o 
  13 -12   1      284.02      273.90    143.41 o 
  -8 -11   1      383.18      285.97    154.63 o 
  -7 -11   1       13.34      -32.70     99.69 o 
  -6 -11   1      199.81      193.23     97.29 o 
  -5 -11   1       30.39      -66.27    112.83 o 
  -4 -11   1      109.84      178.60     78.21 o 
  -3 -11   1       21.52       11.08     68.38 o 
  -2 -11   1        0.21      -28.18     52.68 o 
  -1 -11   1        1.61      -52.76     52.76 o 
   0 -11   1        4.56        1.74     50.94 o 
   1 -11   1       95.23        2.00     52.72 o 
   2 -11   1      183.59       75.77     48.26 o 
   3 -11   1      425.95      410.42     54.39 o 
   4 -11   1      527.38      567.71     55.75 o 
   5 -11   1      750.80      764.99     60.75 o 
   6 -11   1       11.56       89.95     89.85 o 
   7 -11   1     1305.03     1543.68    112.24 o 
   8 -11   1       36.82      -72.13     72.13 o 
   9 -11   1       53.88       64.86     92.24 o 
  10 -11   1       30.66      -67.30     88.66 o 
  11 -11   1       49.73      -75.26     97.48 o 
  12 -11   1      363.96      534.43    122.06 o 
  13 -11   1       27.70       72.22    123.73 o 
  14 -11   1       81.51      244.18    233.43 o 
  -9 -10   1      531.72      660.06    138.57 o 
  -8 -10   1        2.28      -80.29     99.38 o 
  -7 -10   1       75.05       67.02     94.04 o 
  -6 -10   1      360.66      294.23     90.31 o 
  -5 -10   1        1.36      -82.98     98.51 o 
  -4 -10   1       47.83       93.53     67.35 o 
  -3 -10   1      502.09      606.04     63.35 o 
  -2 -10   1      108.12       62.76     51.61 o 
  -1 -10   1       42.11       -3.05     45.97 o 
   0 -10   1       41.17       16.49     43.34 o 
   1 -10   1        2.31       13.82     39.80 o 
   2 -10   1       23.60      -43.06     43.06 o 
   3 -10   1        8.42      -38.79     38.79 o 
   4 -10   1      353.99      313.47     45.14 o 
   5 -10   1      216.53      190.58     43.73 o 
   6 -10   1     3049.74     3289.71    115.76 o 
   7 -10   1      108.83      108.78     68.50 o 
   8 -10   1     1298.56     1406.63    103.98 o 
   9 -10   1     1105.04     1321.99    105.94 o 
  10 -10   1       61.72      -11.48     82.89 o 
  11 -10   1      153.35      122.21     96.88 o 
  12 -10   1       84.24      178.43    117.91 o 
  13 -10   1      269.26      115.22    182.09 o 
  14 -10   1      373.05      571.93    229.25 o 
  -9  -9   1        0.65      -88.59    104.37 o 
  -8  -9   1      716.63      638.81    112.68 o 
  -7  -9   1      214.31       95.77     85.48 o 
  -6  -9   1       31.67      -70.50     70.50 o 
  -5  -9   1      267.11      257.91     97.31 o 
  -4  -9   1        5.38      -54.87     54.87 o 
  -3  -9   1        9.84      -24.47     44.31 o 
  -2  -9   1      966.24      975.86     61.91 o 
  -1  -9   1     2747.93     2851.34     92.03 o 
   0  -9   1     1338.48     1556.86     69.08 o 
   1  -9   1      198.19      183.78     40.20 o 
   2  -9   1      107.27      -12.21     36.47 o 
   3  -9   1      328.04      298.38     42.20 o 
   4  -9   1      307.31      347.62     42.35 o 
   5  -9   1     2946.73     3017.68     90.28 o 
   6  -9   1     1091.11     1143.04     68.30 o 
   7  -9   1     1424.10     1259.52     91.25 o 
   8  -9   1     1723.47     1752.60    107.29 o 
   9  -9   1       76.38       59.92     91.94 o 
  10  -9   1      672.36      674.32     97.72 o 
  11  -9   1      370.29      462.82    120.30 o 
  12  -9   1       69.60       86.31    114.92 o 
  13  -9   1      139.64      284.77    172.54 o 
  14  -9   1       23.26       73.43    197.01 o 
 -10  -8   1        1.11      -24.22    110.41 o 
  -9  -8   1      382.86      297.06    110.25 o 
  -8  -8   1      530.59      672.31    107.33 o 
  -7  -8   1      101.14       11.26     76.09 o 
  -6  -8   1      462.06      483.67     79.46 o 
  -5  -8   1      103.57       22.09     78.81 o 
  -4  -8   1       42.64       24.99     40.74 o 
  -3  -8   1      858.23      877.23     57.58 o 
  -2  -8   1     1520.00     1518.46     72.12 o 
  -1  -8   1     3067.53     2995.73     91.19 o 
   0  -8   1        6.98      -33.50     33.50 o 
   1  -8   1      280.38      296.88     63.99 o 
   2  -8   1      736.61      768.10     49.45 o 
   3  -8   1      370.74      384.40     41.71 o 
   4  -8   1     2145.71     2135.24     74.64 o 
   5  -8   1      140.73      114.13     35.38 o 
   6  -8   1     3742.11     3910.98    106.34 o 
   7  -8   1     3211.41     3239.91     97.82 o 
   8  -8   1      455.81      501.76     75.56 o 
   9  -8   1     1075.30     1074.05    101.19 o 
  10  -8   1        8.86     -100.89    100.89 o 
  11  -8   1      229.92      290.15    122.98 o 
  12  -8   1      420.55      519.99    135.52 o 
 -10  -7   1      248.62      312.17    118.07 o 
  -9  -7   1      558.56      584.25    108.79 o 
  -8  -7   1      104.40       55.83     90.75 o 
  -7  -7   1      804.42      823.47    178.51 o 
  -6  -7   1      229.73      133.91     64.94 o 
  -5  -7   1      234.01      270.44     79.40 o 
  -4  -7   1     1099.41     1132.88     58.06 o 
  -3  -7   1     1052.27     1128.24     56.28 o 
  -2  -7   1      106.74      112.06     36.34 o 
  -1  -7   1        0.04      -17.65     34.58 o 
   0  -7   1     1538.84     1543.16     78.35 o 
   1  -7   1      556.00      610.26     82.85 o 
   2  -7   1        6.26      -21.97     38.75 o 
   3  -7   1       46.26       -2.09     29.59 o 
   4  -7   1      916.88      868.84     48.10 o 
   5  -7   1      244.03      265.07     37.04 o 
   6  -7   1     1126.76     1000.18     53.59 o 
   7  -7   1     1295.51     1323.04     62.65 o 
   8  -7   1      460.03      451.17     63.88 o 
   9  -7   1       75.56      314.51    172.54 o 
  10  -7   1      181.65      284.42     99.10 o 
  11  -7   1     1194.70     1204.35     96.50 o 
  12  -7   1       99.15      342.68    109.85 o 
  13  -7   1      123.77      419.70    118.21 o 
  14  -7   1      597.33      729.54    139.10 o 
 -11  -6   1       72.73       65.85    116.44 o 
 -10  -6   1      303.59      295.86    104.03 o 
  -9  -6   1       12.53      -35.73     85.91 o 
  -8  -6   1      814.49      757.70     96.40 o 
  -7  -6   1      631.55      587.20     79.82 o 
  -6  -6   1      803.57      860.92     79.59 o 
  -5  -6   1      348.57      450.74     74.63 o 
  -4  -6   1      112.10      169.07     36.03 o 
  -3  -6   1     2671.81     2668.28     78.82 o 
  -2  -6   1     3328.61     3509.46     91.80 o 
  -1  -6   1     1505.23     1603.62     66.69 o 
   0  -6   1     4461.93     4828.91    148.24 o 
   1  -6   1      933.08      885.93     47.61 o 
   2  -6   1      638.49      629.72     40.37 o 
   3  -6   1        2.46        1.91     25.32 o 
   4  -6   1      112.69      174.51     31.05 o 
   5  -6   1       52.84       99.26     30.79 o 
   6  -6   1     2526.12     2476.09     93.90 o 
   7  -6   1      339.39      383.51     54.65 o 
   8  -6   1      990.27     1009.32     58.17 o 
   9  -6   1      402.25      373.87     52.34 o 
  10  -6   1      833.54     1064.15     89.49 o 
  11  -6   1        6.94       -1.45     81.49 o 
  12  -6   1      367.62      294.92    128.95 o 
  13  -6   1      442.06      590.44    148.06 o 
  14  -6   1       72.19      353.43    141.49 o 
 -11  -5   1      512.99      626.03    126.47 o 
 -10  -5   1        0.09      -92.81     92.81 o 
  -9  -5   1      469.70      434.52     92.03 o 
  -8  -5   1      192.39      245.56     75.82 o 
  -7  -5   1      874.95      862.71     84.33 o 
  -6  -5   1      909.36      866.41     76.14 o 
  -5  -5   1      153.14      129.39     77.31 o 
  -4  -5   1     2180.89     2168.33    114.63 o 
  -3  -5   1     1685.64     1804.59     66.03 o 
  -2  -5   1     5251.61     5269.94    117.51 o 
  -1  -5   1        1.30        4.36     26.86 o 
   0  -5   1      357.60      411.19     32.43 o 
   1  -5   1        6.78       12.16     23.89 o 
   2  -5   1      462.93      491.41     33.97 o 
   3  -5   1     5802.32     5415.51    131.86 o 
   4  -5   1     1131.28     1010.23     44.81 o 
   5  -5   1      403.44      545.73     48.89 o 
   6  -5   1     1526.65     1498.74     57.25 o 
   7  -5   1      959.32      993.23     53.43 o 
   8  -5   1       18.86       -7.85     36.33 o 
   9  -5   1     1723.97     1746.21     79.34 o 
  10  -5   1      252.51      260.18     54.37 o 
  11  -5   1       13.13      -48.95     97.31 o 
  12  -5   1      106.86       60.89    121.79 o 
  13  -5   1       70.47      182.09    144.48 o 
  14  -5   1      288.16      340.29    158.80 o 
 -12  -4   1      699.11      764.01    142.71 o 
 -11  -4   1       36.27      -98.34     98.34 o 
 -10  -4   1      563.39      543.11    106.49 o 
  -9  -4   1      676.65      773.91     97.24 o 
  -8  -4   1      435.78      445.33     77.92 o 
  -7  -4   1     2382.28     2385.06    111.83 o 
  -6  -4   1        4.54      -43.62     46.05 o 
  -5  -4   1      307.93      251.57     48.79 o 
  -4  -4   1      220.98      312.83     59.70 o 
  -3  -4   1       97.85       75.82     41.51 o 
  -2  -4   1       93.84       99.76     26.87 o 
  -1  -4   1     6231.14     5921.66    146.78 o 
   0  -4   1      260.48      271.37     27.09 o 
   1  -4   1      261.66      341.83     26.83 o 
   2  -4   1      779.04      769.27     40.45 o 
   3  -4   1      172.21      244.85     25.97 o 
   4  -4   1      337.51      353.97     29.32 o 
   5  -4   1       29.01        1.01     26.81 o 
   6  -4   1      823.63      743.26     56.14 o 
   7  -4   1     1634.14     1618.51     65.77 o 
   8  -4   1     1792.61     1759.09     72.77 o 
   9  -4   1      750.55      872.86     64.45 o 
  10  -4   1       55.97      -18.78     46.08 o 
  11  -4   1       86.81      195.22    111.04 o 
  12  -4   1        5.55     -125.37    125.37 o 
  13  -4   1      339.62      397.01    158.80 o 
  14  -4   1      298.30      363.58    179.10 o 
 -12  -3   1       19.23     -108.42    108.42 o 
 -11  -3   1      199.11      164.32    101.48 o 
 -10  -3   1      273.39      209.27     92.15 o 
  -9  -3   1       49.38        2.17     69.41 o 
  -8  -3   1     1458.02     1537.30     99.48 o 
  -7  -3   1     2243.43     2574.58    113.70 o 
  -6  -3   1     2044.42     2004.05     91.46 o 
  -5  -3   1     2301.90     2270.39     91.36 o 
  -4  -3   1     1345.14     1615.62     77.01 o 
  -3  -3   1      590.72      772.53     71.64 o 
  -2  -3   1     1867.93     1885.73     87.02 o 
  -1  -3   1     3525.17     3053.22     70.89 o 
   0  -3   1    28477.83    32170.95    572.95 o 
   1  -3   1        0.48       26.10     17.11 o 
   2  -3   1      639.83      733.10    101.19 o 
   3  -3   1     1128.61     1119.87     39.91 o 
   4  -3   1       91.51      110.84     35.09 o 
   5  -3   1     7514.53     7567.34    178.07 o 
   6  -3   1      713.94      716.40     47.38 o 
   7  -3   1        6.65      -22.00     33.17 o 
   8  -3   1     1575.22     1518.12     70.85 o 
   9  -3   1       48.71        5.99     46.18 o 
  10  -3   1      701.30      730.89     87.78 o 
  11  -3   1      276.85      223.16     81.68 o 
  12  -3   1        1.54      -97.91    136.71 o 
  13  -3   1      310.99      190.45    164.18 o 
 -13  -2   1        2.49     -123.89    123.89 o 
 -12  -2   1      130.81      184.02    113.03 o 
 -11  -2   1       89.99      140.33    141.19 o 
 -10  -2   1      202.28       49.35    125.67 o 
  -9  -2   1      815.77      853.96     92.46 o 
  -8  -2   1     3990.58     4333.15    154.76 o 
  -7  -2   1     1896.86     1989.54     98.51 o 
  -6  -2   1     8487.32     8757.46    225.74 o 
  -5  -2   1      575.82      728.72     59.14 o 
  -4  -2   1        7.07      -13.55     33.70 o 
  -3  -2   1      141.24      185.05     35.16 o 
  -2  -2   1     5123.14     5403.52    170.74 o 
  -1  -2   1     1528.02     1683.15     44.52 o 
   0  -2   1     9026.67     9050.66    185.60 o 
   1  -2   1     3670.48     3502.15     85.61 o 
   2  -2   1    16754.61    15139.19    275.54 o 
   3  -2   1       37.59       28.57     21.40 o 
   4  -2   1      344.93      556.41     67.46 o 
   5  -2   1        3.23      -17.34     34.62 o 
   6  -2   1       53.40       80.69     33.86 o 
   7  -2   1      566.09      664.81     64.65 o 
   8  -2   1        2.36      -40.86     40.86 o 
   9  -2   1     2711.36     2707.93     98.28 o 
  10  -2   1      273.93      206.09     80.00 o 
  11  -2   1      800.57      840.45    170.45 o 
  12  -2   1      295.99      156.42    153.43 o 
  13  -2   1       37.11      -31.04    167.76 o 
 -13  -1   1      171.80      153.77    127.93 o 
 -12  -1   1      264.05      329.90    110.92 o 
 -11  -1   1      152.73       49.52     89.87 o 
 -10  -1   1      335.50      341.34    128.95 o 
  -9  -1   1     2821.74     2833.27    131.55 o 
  -8  -1   1     1309.88     1080.94     86.58 o 
  -7  -1   1    10809.12    12075.77    298.41 o 
  -6  -1   1       23.82       14.15     41.93 o 
  -5  -1   1      337.16      462.70     50.75 o 
  -4  -1   1     2755.55     2758.96     90.02 o 
  -3  -1   1       42.88      111.01     31.52 o 
  -2  -1   1     2479.04     2545.51    103.58 o 
  -1  -1   1    23691.19    27504.95   1034.91 o 
   0  -1   1     7031.64     7428.65    401.73 o 
   1  -1   1      106.90      197.61     29.25 o 
   2  -1   1     6754.18     6526.04    126.90 o 
   3  -1   1     1334.49     1287.69     45.30 o 
   4  -1   1     2476.55     2543.56     69.91 o 
   5  -1   1      251.82      259.12     35.31 o 
   6  -1   1      189.04      239.19     44.14 o 
   7  -1   1     1366.77     1422.58     72.45 o 
   8  -1   1     2149.71     2519.61     90.78 o 
   9  -1   1     1137.41     1175.30    103.88 o 
  10  -1   1        3.05      -70.75     70.75 o 
  11  -1   1      194.81      206.43     92.63 o 
  12  -1   1       49.09      110.80    110.15 o 
  13  -1   1      129.68      -35.22    177.31 o 
 -13   0   1      426.62      371.58    125.76 o 
 -12   0   1       62.22      -15.04    114.92 o 
 -11   0   1      396.31      319.29     93.93 o 
 -10   0   1      939.37     1054.35    100.47 o 
  -9   0   1      439.11      405.53     76.58 o 
  -8   0   1     5593.51     5704.74    227.16 o 
  -7   0   1     5706.63     6268.19    179.04 o 
  -6   0   1     2927.80     3148.93    110.41 o 
  -5   0   1     7212.14     7294.55    184.16 o 
  -4   0   1     2120.28     2365.08     81.26 o 
  -3   0   1    16764.22    17972.75    384.42 o 
  -2   0   1     4305.32     4550.13    108.58 o 
  -1   0   1     4613.90     5690.39    437.91 o 
   0   0   1    24254.63    23129.47    501.46 o 
   1   0   1     1233.55     1190.47     31.59 o 
   2   0   1     9057.88     8677.46    163.55 o 
   3   0   1        1.14       10.57     28.47 o 
   4   0   1     7345.23     7669.61    168.54 o 
   5   0   1      204.72      242.80     56.52 o 
   6   0   1       72.68       29.58     54.94 o 
   7   0   1        4.68      -33.87     36.57 o 
   8   0   1       50.58      -46.23     76.07 o 
   9   0   1       52.19      -67.32     67.32 o 
  10   0   1        1.56      -70.39     76.66 o 
  11   0   1       49.68      -51.33     90.40 o 
  12   0   1       29.24     -107.10    107.10 o 
  13   0   1      182.80      219.10    205.37 o 
 -14   1   1      267.94      398.20    208.36 o 
 -13   1   1      355.23      395.61    134.03 o 
 -12   1   1      130.62      148.24     94.67 o 
 -11   1   1       25.08      -21.92     77.85 o 
 -10   1   1       21.47        9.77     67.31 o 
  -9   1   1     2538.92     2733.76    124.03 o 
  -8   1   1     3405.53     3670.77    104.94 o 
  -7   1   1     3599.57     3719.14    100.38 o 
  -6   1   1     8118.31     8203.59    172.44 o 
  -5   1   1        2.67       31.61     36.17 o 
  -4   1   1     1044.20     1202.74     44.61 o 
  -3   1   1     1535.40     1601.08     46.92 o 
  -2   1   1     5006.43     5342.95    104.11 o 
  -1   1   1     1730.80     1526.80     33.95 o 
   0   1   1        1.37       21.08     15.78 o 
   1   1   1     3197.87     3166.03     79.25 o 
   2   1   1     2570.40     2432.09     61.57 o 
   3   1   1       14.88        3.44     24.51 o 
   4   1   1      916.20      978.79     79.86 o 
   5   1   1     3941.56     4072.94    104.55 o 
   6   1   1      583.35      702.38     50.58 o 
   7   1   1        0.53      -39.50     39.50 o 
   8   1   1       87.92       40.37     74.03 o 
   9   1   1      267.81      217.09     80.54 o 
  10   1   1       41.71     -144.43    145.07 o 
  11   1   1      130.60       78.18    116.12 o 
  12   1   1       25.43     -112.71    112.71 o 
 -14   2   1      185.67       92.54    192.24 o 
 -13   2   1       18.57     -100.32    100.32 o 
 -12   2   1      153.24       64.32    148.66 o 
 -11   2   1       76.11       40.77     73.86 o 
 -10   2   1     1648.26     1676.47    178.51 o 
  -9   2   1     2475.72     2421.70    110.97 o 
  -8   2   1     3747.01     4027.84    110.79 o 
  -7   2   1    10763.94    10449.55    216.54 o 
  -6   2   1      165.92      214.01     35.08 o 
  -5   2   1      870.30     1458.20    306.86 o 
  -4   2   1      258.73      279.73     28.74 o 
  -3   2   1        4.17       23.29     20.67 o 
  -2   2   1     8779.09     8376.05    156.81 o 
  -1   2   1       38.12       32.97     13.67 o 
   0   2   1     2917.81     2919.72    105.60 o 
   1   2   1    11131.00    11107.58    394.37 o 
   2   2   1     1936.00     1786.81     66.57 o 
   3   2   1      248.33      247.44     41.49 o 
   4   2   1        0.92      -42.39     42.39 o 
   5   2   1      453.41      455.52     72.84 o 
   6   2   1      300.21      304.01     57.01 o 
   7   2   1       35.54      -13.80     55.67 o 
   8   2   1      480.38      503.14     80.30 o 
   9   2   1       35.76      -72.59     72.59 o 
  10   2   1      195.01      239.76     99.81 o 
  11   2   1       37.86     -104.47    104.47 o 
  12   2   1       12.43     -118.72    123.65 o 
 -14   3   1        0.87      -45.97    162.98 o 
 -13   3   1      534.26      503.28    172.54 o 
 -12   3   1       65.54      -77.41     77.41 o 
 -11   3   1       43.57       -8.94     71.63 o 
 -10   3   1      132.90       64.95     75.22 o 
  -9   3   1       86.14       65.67     42.86 o 
  -8   3   1     2743.31     2657.58     99.56 o 
  -7   3   1     1507.73     1525.11     62.71 o 
  -6   3   1     3033.27     2699.93     78.49 o 
  -5   3   1     2539.49     2494.79     82.77 o 
  -4   3   1     1723.42     1585.78     52.45 o 
  -3   3   1    15969.00    15665.98    328.69 o 
  -2   3   1    10743.93     9955.43    254.71 o 
  -1   3   1     6238.04     5950.84    246.15 o 
   0   3   1     2152.51     2132.80     92.94 o 
   1   3   1      228.19      216.01     24.30 o 
   2   3   1      987.50      931.90     44.16 o 
   3   3   1      167.17      233.93     79.62 o 
   4   3   1     3287.61     3401.15     88.38 o 
   5   3   1      820.74      911.19     45.02 o 
   6   3   1      889.09      900.56     51.72 o 
   7   3   1      771.14      806.87     82.24 o 
   8   3   1       19.04      -30.71     70.64 o 
   9   3   1        9.71      -97.91     97.91 o 
  10   3   1        6.60      -99.72    110.15 o 
  11   3   1      118.04       54.16    114.61 o 
  12   3   1        1.12        8.10    133.37 o 
 -14   4   1       86.21     -163.58    163.58 o 
 -13   4   1       36.03      -58.51    147.46 o 
 -12   4   1        2.30     -160.33    175.82 o 
 -11   4   1      486.03      423.81    147.46 o 
 -10   4   1        1.75      -39.63     39.63 o 
  -9   4   1      429.67      438.56     53.50 o 
  -8   4   1      584.37      650.94     89.26 o 
  -7   4   1     1958.23     1723.49     83.60 o 
  -6   4   1     1861.63     1695.90     63.04 o 
  -5   4   1      636.73      663.03     42.47 o 
  -4   4   1     3840.73     3859.11     89.70 o 
  -3   4   1     4518.22     4311.21    128.77 o 
  -2   4   1     1207.61     1059.88     41.93 o 
  -1   4   1     1078.74     1011.68     41.75 o 
   0   4   1      969.56     1068.18     44.21 o 
   1   4   1     4811.08     4477.55     99.74 o 
   2   4   1     3919.50     3633.25    108.74 o 
   3   4   1      660.78      722.17     36.06 o 
   4   4   1     2687.63     2766.54    110.32 o 
   5   4   1      777.41      801.78     47.43 o 
   6   4   1       86.88       38.66     37.25 o 
   7   4   1       13.56      -57.63     57.63 o 
   8   4   1      255.28      198.00     79.11 o 
   9   4   1        7.35      -85.85     85.85 o 
  10   4   1       97.94       21.54    102.51 o 
  11   4   1        5.18      -42.75    114.03 o 
 -14   5   1       10.93     -146.27    146.27 o 
 -13   5   1      398.44      428.05    158.80 o 
 -12   5   1      358.66      240.59    136.12 o 
 -11   5   1        5.74      -67.40     67.40 o 
 -10   5   1       95.88      -15.65     47.53 o 
  -9   5   1       68.25       57.85     43.54 o 
  -8   5   1      427.44      531.74     50.90 o 
  -7   5   1      840.31      804.35     51.10 o 
  -6   5   1      251.12      260.91     38.56 o 
  -5   5   1     2993.58     3038.55     81.66 o 
  -4   5   1      738.72      717.85     57.31 o 
  -3   5   1     6145.37     6034.08    127.25 o 
  -2   5   1      611.69      597.40     38.71 o 
  -1   5   1      848.50      807.69     45.30 o 
   0   5   1      102.03       77.42     27.87 o 
   1   5   1     4028.64     4119.78    122.04 o 
   2   5   1       19.82      -44.14     44.14 o 
   3   5   1      369.61      356.92     34.59 o 
   4   5   1       30.39       46.61     28.13 o 
   5   5   1      311.46      326.74     71.86 o 
   6   5   1      372.85      288.95     90.15 o 
   7   5   1      223.92      219.76     74.29 o 
   8   5   1        5.30      -73.56     77.84 o 
   9   5   1       18.95      -17.08     95.46 o 
  10   5   1      139.28       71.02    109.43 o 
  11   5   1       23.11     -109.76    128.22 o 
 -14   6   1      113.43      127.76    148.66 o 
 -13   6   1      183.38       54.92    134.33 o 
 -12   6   1       26.22      121.79    120.60 o 
 -11   6   1      885.83      914.17     75.19 o 
 -10   6   1      209.58      182.62     54.06 o 
  -9   6   1      775.45      827.86     63.01 o 
  -8   6   1     1486.65     1509.74     67.44 o 
  -7   6   1      547.95      588.34     66.06 o 
  -6   6   1     5846.92     5262.07    160.69 o 
  -5   6   1     8663.74     8536.71    237.22 o 
  -4   6   1     1216.24     1085.84     53.24 o 
  -3   6   1      258.11      215.22     33.60 o 
  -2   6   1     1249.60     1364.45     53.93 o 
  -1   6   1      374.89      419.24     36.60 o 
   0   6   1     3830.79     3811.67     95.53 o 
   1   6   1      631.01      574.21     43.15 o 
   2   6   1     3995.32     3756.83     97.95 o 
   3   6   1        2.47      -32.23     32.23 o 
   4   6   1     2828.34     2901.27    102.96 o 
   5   6   1       54.06       44.06     39.54 o 
   6   6   1      956.26     1037.60    119.40 o 
   7   6   1      695.25      685.66     93.83 o 
   8   6   1       30.13      -27.16     87.81 o 
   9   6   1      249.68      209.04    108.06 o 
  10   6   1       21.44       48.27    120.36 o 
 -14   7   1       38.62      209.55    142.69 o 
 -13   7   1      179.32      333.13    137.91 o 
 -12   7   1      622.72      542.08    131.94 o 
 -11   7   1      650.57      731.09    133.43 o 
 -10   7   1       16.61      -28.21     46.28 o 
  -9   7   1     1180.37     1356.04     71.05 o 
  -8   7   1      849.83     1025.99     57.98 o 
  -7   7   1      168.80      153.20    105.07 o 
  -6   7   1     3879.37     3839.61    107.73 o 
  -5   7   1      583.18      876.82     53.25 o 
  -4   7   1      210.99      155.47     36.95 o 
  -3   7   1      101.16       53.48     33.15 o 
  -2   7   1      649.15      712.98     46.54 o 
  -1   7   1     2277.89     2149.15     80.61 o 
   0   7   1       15.08       -8.91     34.13 o 
   1   7   1     7192.11     7155.48    157.78 o 
   2   7   1     3108.38     2894.44     87.73 o 
   3   7   1     2111.89     1880.11     72.72 o 
   4   7   1     2039.19     1842.05     76.21 o 
   5   7   1      253.48      248.68     64.44 o 
   6   7   1      256.19      165.97    103.88 o 
   7   7   1      691.71      631.13    101.36 o 
   8   7   1       25.70      -91.07     91.07 o 
   9   7   1       29.33       35.75    117.91 o 
  10   7   1        0.23       62.91    120.15 o 
 -14   8   1       12.52      222.09    126.57 o 
 -13   8   1      328.93      677.01    137.31 o 
 -12   8   1      193.55      335.52    104.48 o 
 -11   8   1      279.05      359.76     75.70 o 
 -10   8   1      119.00      387.57    168.95 o 
  -9   8   1       56.28      -53.76     53.76 o 
  -8   8   1       94.96       12.28     53.83 o 
  -7   8   1     2855.27     2805.21    130.62 o 
  -6   8   1     1175.55     1579.82     95.86 o 
  -5   8   1    11691.26    11653.12    236.82 o 
  -4   8   1     4216.75     4400.26    111.38 o 
  -3   8   1     3005.67     3043.65     87.83 o 
  -2   8   1       25.28       34.77     36.35 o 
  -1   8   1        0.32      -19.62     35.50 o 
   0   8   1     5379.70     5280.85    127.54 o 
   1   8   1     5051.19     5040.48    125.10 o 
   2   8   1     1824.73     1780.39     74.15 o 
   3   8   1     3639.52     3568.98    106.79 o 
   4   8   1       10.09        3.19     45.39 o 
   5   8   1       59.25      -18.36    103.88 o 
   6   8   1      698.09      854.32    129.55 o 
   7   8   1        9.00       24.51     88.77 o 
   8   8   1      101.64       49.98    104.38 o 
   9   8   1       86.62      160.64    116.63 o 
 -12   9   1       70.76      -63.88    118.80 o 
 -11   9   1      159.74      153.43    125.37 o 
 -10   9   1      196.69      129.19     83.72 o 
  -9   9   1      225.80      166.37    112.54 o 
  -8   9   1     3162.93     3037.21    104.13 o 
  -7   9   1        5.53      -53.31     53.31 o 
  -6   9   1     7564.88     7803.21    177.75 o 
  -5   9   1     7685.33     8084.81    178.95 o 
  -4   9   1       96.22       95.44     38.74 o 
  -3   9   1     1875.56     1889.81     73.42 o 
  -2   9   1      574.17      666.91     65.70 o 
  -1   9   1     1661.29     1727.02     73.29 o 
   0   9   1     7782.94     8223.72    181.34 o 
   1   9   1      913.20      981.50     61.80 o 
   2   9   1     5803.27     5288.24    137.75 o 
   3   9   1     2867.72     2737.38     98.70 o 
   4   9   1      379.39      367.59     58.07 o 
   5   9   1      256.34      343.48     80.09 o 
   6   9   1       17.62      -65.07    115.22 o 
   7   9   1      659.56      479.47    111.95 o 
   8   9   1      153.51      109.85    134.92 o 
   9   9   1        0.89     -137.31    137.31 o 
 -14  10   1       10.98      165.37    216.71 o 
 -13  10   1       97.07      -25.67    181.49 o 
 -12  10   1        6.36       34.81    100.25 o 
 -11  10   1       11.21      -70.07    107.16 o 
 -10  10   1      134.32       15.23     86.62 o 
  -9  10   1      111.62       74.28     81.74 o 
  -8  10   1       25.71       53.08     59.93 o 
  -7  10   1     1420.87     1623.34     91.59 o 
  -6  10   1     4699.02     4704.09    128.83 o 
  -5  10   1      218.00      398.31     50.26 o 
  -4  10   1      831.39      845.14     61.16 o 
  -3  10   1      817.17      791.23     67.87 o 
  -2  10   1      990.24      977.43     67.86 o 
  -1  10   1     1972.34     1988.45     82.68 o 
   0  10   1      489.02      488.08     58.46 o 
   1  10   1     5947.54     5492.36    143.06 o 
   2  10   1     2056.63     1869.66    106.56 o 
   3  10   1     1316.81     1299.95     77.85 o 
   4  10   1      366.68      337.99     80.42 o 
   5  10   1       19.00      -78.01     78.01 o 
   7  10   1      368.79      383.88    152.83 o 
   8  10   1        1.73       45.37    134.33 o 
 -14  11   1       79.05      -16.12    231.64 o 
 -13  11   1       94.10       70.55    121.48 o 
 -12  11   1      189.81      260.96    117.27 o 
 -11  11   1       18.73      -23.98    102.32 o 
 -10  11   1      169.56      104.12    152.24 o 
  -9  11   1       67.80      -34.61    148.95 o 
  -8  11   1      543.07      652.79     93.72 o 
  -7  11   1      517.25      522.20     64.78 o 
  -6  11   1      279.38      338.20     56.60 o 
  -5  11   1     3027.70     3282.59    107.43 o 
  -4  11   1      180.39      247.58     54.53 o 
  -3  11   1     1346.43     1469.66     78.86 o 
  -2  11   1     1083.56     1076.64     89.83 o 
  -1  11   1       10.93        1.51     54.24 o 
   0  11   1     1137.68     1206.88     81.55 o 
   1  11   1      180.16      171.28     56.93 o 
   2  11   1      307.68      322.51     63.86 o 
   3  11   1      491.79      430.71     88.00 o 
   4  11   1       11.93      -55.52    106.27 o 
   5  11   1       62.68       47.16    121.79 o 
   7  11   1       12.97       11.34    133.13 o 
 -14  12   1       13.36      -10.75    253.73 o 
 -13  12   1        3.64      -97.13    132.95 o 
 -12  12   1       20.30      -48.12    122.93 o 
 -11  12   1       30.70      -72.89    108.95 o 
 -10  12   1        5.50     -102.14    102.14 o 
  -9  12   1       47.90      -28.52     91.11 o 
  -8  12   1       25.75      -81.04     81.04 o 
  -7  12   1      373.44      392.71     88.99 o 
  -6  12   1      989.44     1058.95     75.69 o 
  -5  12   1       22.30        8.90     51.82 o 
  -4  12   1     1220.38     1273.41     79.52 o 
  -3  12   1      501.82      452.11     67.72 o 
  -2  12   1        9.96       -0.64     58.42 o 
  -1  12   1      136.83      227.46     65.33 o 
   0  12   1      233.73      235.15     87.48 o 
   1  12   1        0.79        5.91     78.96 o 
   2  12   1      276.52      289.52     88.74 o 
   3  12   1      111.64      -45.97    113.43 o 
   4  12   1      345.17      334.92    138.51 o 
   5  12   1      390.43      576.71    153.43 o 
 -13  13   1       61.49       86.03    148.75 o 
 -12  13   1       49.13       46.96    130.25 o 
 -11  13   1       12.49       27.77    122.18 o 
 -10  13   1      134.81       19.18    114.82 o 
  -9  13   1       47.79      -21.07     99.54 o 
  -8  13   1       59.86      -14.18     91.53 o 
  -7  13   1      291.58      170.01     91.36 o 
  -6  13   1     1789.45     1830.84     96.61 o 
  -5  13   1       22.79       -6.01     60.97 o 
  -4  13   1      126.35       88.03     64.39 o 
  -3  13   1      411.73      309.89     93.48 o 
  -2  13   1       35.93       46.89     81.76 o 
  -1  13   1      925.26     1036.22    114.82 o 
   0  13   1       21.45      -76.02     76.02 o 
   1  13   1      629.97      673.01    117.91 o 
   2  13   1      322.62      219.00     97.03 o 
   3  13   1      693.24      565.37    151.04 o 
   4  13   1      437.25      248.95    140.30 o 
 -13  14   1        0.04       12.49    157.91 o 
 -12  14   1        6.17      -75.97    142.06 o 
 -11  14   1       49.22      -31.66    130.77 o 
 -10  14   1        3.28      -92.05    191.94 o 
  -9  14   1        5.72      -99.71    109.96 o 
  -8  14   1        1.73      -98.80     98.80 o 
  -7  14   1      252.14      146.77    102.07 o 
  -6  14   1        3.01     -111.77    154.33 o 
  -5  14   1      326.01      440.38    102.70 o 
  -4  14   1      229.25      118.75    126.86 o 
  -3  14   1      153.44       72.54     88.87 o 
  -2  14   1      476.46      456.60    100.25 o 
  -1  14   1      141.38      -25.48     91.23 o 
   0  14   1      263.28      147.17     98.60 o 
   1  14   1      260.71      151.89     97.90 o 
   2  14   1       70.49      161.79    130.74 o 
   3  14   1      435.63      348.06    137.91 o 
   4  14   1        3.51       32.24    121.79 o 
 -12  15   1        0.47      -82.81    151.08 o 
 -11  15   1       15.10       24.81    148.60 o 
 -10  15   1        1.29     -125.96    212.83 o 
  -9  15   1       25.34       -7.76    179.10 o 
  -8  15   1       75.48     -165.97    167.16 o 
  -7  15   1        7.07     -156.42    156.42 o 
  -6  15   1      478.74      462.68    187.46 o 
  -5  15   1      222.89      212.53    175.52 o 
  -4  15   1      885.06      977.71    231.34 o 
  -3  15   1      525.62      521.37    113.16 o 
  -2  15   1        1.20      -91.21     91.21 o 
  -1  15   1      344.03      417.33    109.43 o 
   0  15   1      369.02      409.72    113.40 o 
   1  15   1       24.37       18.90     98.18 o 
   2  15   1      571.52      817.90    170.74 o 
   3  15   1        6.36        8.96    127.16 o 
 -12  16   1        4.15       -3.58    207.16 o 
 -11  16   1        0.19       -9.55    200.59 o 
 -10  16   1        2.10     -183.88    183.88 o 
  -9  16   1       26.35     -174.33    174.33 o 
  -8  16   1       82.97     -170.15    170.15 o 
  -7  16   1        2.07      -70.45    173.13 o 
  -6  16   1       24.52      -40.00    185.67 o 
  -5  16   1      199.72       63.88    182.09 o 
  -4  16   1      775.09      695.22    127.80 o 
  -3  16   1      330.33      231.13    110.59 o 
  -2  16   1      140.48       67.34    104.05 o 
  -1  16   1      278.70      212.11    110.77 o 
   0  16   1      125.79      -11.05    108.79 o 
   1  16   1      498.36      564.17    165.37 o 
   2  16   1       77.42       45.37    148.66 o 
 -11  17   1       15.58     -156.42    186.27 o 
 -10  17   1        1.86     -176.71    200.00 o 
  -9  17   1       55.93     -191.04    191.04 o 
  -8  17   1       11.49     -185.07    185.07 o 
  -7  17   1       13.63     -177.91    177.91 o 
  -6  17   1       48.37       -8.36    183.88 o 
  -5  17   1      180.80       58.51    178.51 o 
  -4  17   1       78.84      -10.15    171.94 o 
  -3  17   1      230.26      222.05    117.55 o 
  -2  17   1      293.42      206.71    122.71 o 
  -1  17   1       29.23      -88.89    113.53 o 
   0  17   1      142.73      212.53    173.73 o 
  -9  18   1        1.82     -188.65    188.65 o 
  -8  18   1        2.40     -175.52    175.52 o 
  -7  18   1       10.34     -176.71    176.71 o 
  -6  18   1       44.84      -29.25    184.48 o 
  -5  18   1       12.80     -182.68    182.68 o 
  -4  18   1        5.12      -91.34    181.49 o 
  -3  18   1       76.04      -87.76    188.06 o 
  -2  18   1        0.52     -122.50    122.50 o 
   2 -19   2       14.94     -196.42    196.42 o 
   3 -19   2        0.88      -96.72    201.19 o 
   4 -19   2       12.13     -188.06    188.06 o 
   5 -19   2        0.35     -182.09    182.09 o 
   6 -19   2       13.40     -116.42    176.71 o 
   7 -19   2        6.34      101.49    201.79 o 
   1 -18   2       27.46     -160.60    183.28 o 
   2 -18   2        7.75     -167.76    176.71 o 
   3 -18   2       13.97     -124.77    175.52 o 
   4 -18   2       75.31      -12.54    176.71 o 
   5 -18   2       18.26     -169.55    169.55 o 
   6 -18   2        2.81     -170.15    170.15 o 
   7 -18   2      139.22     -120.00    184.48 o 
   8 -18   2       74.69     -178.51    178.51 o 
   9 -18   2       20.11      -70.45    196.42 o 
  -1 -17   2      202.75      243.58    164.18 o 
   0 -17   2      262.53      213.13    159.40 o 
   1 -17   2       14.24     -160.60    160.60 o 
   2 -17   2      261.66      102.09    168.36 o 
   3 -17   2        0.17     -159.40    159.40 o 
   4 -17   2      239.32      189.85    179.10 o 
   5 -17   2      153.10      275.22    190.45 o 
   6 -17   2      118.99      -34.47    132.26 o 
   7 -17   2       93.91      151.49    134.03 o 
   8 -17   2        7.04      -95.21    145.67 o 
   9 -17   2       26.93      -75.75    140.13 o 
  10 -17   2        0.90     -120.98    147.42 o 
  11 -17   2        8.85       -2.37    149.28 o 
  -1 -16   2      322.36      260.89    143.88 o 
   0 -16   2      193.20      118.41    102.56 o 
   1 -16   2     1174.55     1391.47    132.67 o 
   2 -16   2        0.28     -149.85    149.85 o 
   3 -16   2      129.51       15.41    112.50 o 
   4 -16   2      167.93      179.49    115.83 o 
   5 -16   2      170.52       90.30    111.35 o 
   6 -16   2      589.23      676.19    128.42 o 
   7 -16   2        6.91      -41.32    114.67 o 
   8 -16   2      153.75      -10.09    147.16 o 
   9 -16   2      217.45      161.98    132.81 o 
  10 -16   2        0.13     -134.97    134.97 o 
  11 -16   2       10.69      -20.23    144.95 o 
  -4 -15   2        2.32      -38.21    139.10 o 
  -2 -15   2      310.99      486.56    151.04 o 
  -1 -15   2      308.95      382.68    137.31 o 
   0 -15   2     1325.35     1640.24    108.44 o 
   1 -15   2       32.77      -21.31     74.85 o 
   2 -15   2       37.14      -73.51     73.51 o 
   3 -15   2       12.13      -59.43     95.68 o 
   4 -15   2      353.87      294.95    104.16 o 
   5 -15   2     2197.08     2450.27    148.10 o 
   6 -15   2        4.64       70.23     97.41 o 
   7 -15   2      390.21      389.94    114.45 o 
   8 -15   2      869.19      888.84    133.06 o 
   9 -15   2       12.76     -110.58    110.58 o 
  10 -15   2        5.47     -120.00    125.63 o 
  11 -15   2       31.56      -18.18    136.84 o 
  12 -15   2       16.05      -98.57    139.83 o 
  -5 -14   2       52.28      -90.15    130.15 o 
  -4 -14   2       12.51      -16.12    131.94 o 
  -2 -14   2      124.74      163.33     93.76 o 
  -1 -14   2     1359.55     1459.29    100.73 o 
   0 -14   2      782.88     1046.68     93.11 o 
   1 -14   2      590.81      722.41     85.40 o 
   2 -14   2      418.16      471.12     78.66 o 
   3 -14   2      468.54      483.52     74.47 o 
   4 -14   2     2199.12     2435.53    137.32 o 
   5 -14   2      479.43      671.43    178.80 o 
   6 -14   2      786.19      882.86    110.54 o 
   7 -14   2     1434.97     1510.73    124.84 o 
   8 -14   2      208.54      196.03    106.08 o 
   9 -14   2       72.73      -70.55    128.06 o 
  10 -14   2        1.82     -116.85    116.85 o 
  11 -14   2        7.97       51.48    128.24 o 
  12 -14   2       34.11      -41.14    134.93 o 
  -6 -13   2       15.77       15.52    133.13 o 
  -5 -13   2        2.16       -8.01    101.67 o 
  -4 -13   2      296.30      238.21    142.09 o 
  -3 -13   2        1.61      -11.34    126.57 o 
  -2 -13   2     1640.90     1896.83    123.26 o 
  -1 -13   2     1446.12     1428.36    105.61 o 
   0 -13   2      832.88     1012.14     86.48 o 
   1 -13   2      776.89      986.07     83.62 o 
   2 -13   2       38.61      -44.73     57.35 o 
   3 -13   2      212.84      173.02     59.19 o 
   4 -13   2       11.80        3.10     75.41 o 
   5 -13   2       85.28      134.03     75.41 o 
   6 -13   2      550.76      563.16     92.18 o 
   7 -13   2      307.98      336.04     90.56 o 
   8 -13   2        4.78      -71.85     88.86 o 
   9 -13   2       62.73       24.23     98.57 o 
  10 -13   2       10.79     -103.10    104.76 o 
  11 -13   2       89.15        0.79    119.57 o 
  12 -13   2       20.17     -122.89    122.89 o 
  13 -13   2        0.46      -21.76    136.81 o 
  -7 -12   2       77.68       11.36    105.16 o 
  -6 -12   2       34.72      -29.54     93.12 o 
  -5 -12   2       57.98       32.90     89.58 o 
  -4 -12   2       29.56      118.80    120.00 o 
  -3 -12   2     1041.99     1079.03     98.80 o 
  -2 -12   2      390.54      460.42     70.41 o 
  -1 -12   2      335.59      459.42     77.89 o 
   0 -12   2     3089.89     3498.51    140.73 o 
   1 -12   2        2.79      -50.61     50.61 o 
   2 -12   2      129.87       25.10     50.01 o 
   3 -12   2      240.71      283.50     54.03 o 
   4 -12   2        0.61       -2.59     44.69 o 
   5 -12   2      100.97      144.69     71.12 o 
   6 -12   2       61.33       39.33     69.22 o 
   7 -12   2      182.97      216.73     81.21 o 
   8 -12   2      363.57      406.83     92.59 o 
   9 -12   2      255.88      187.26     94.69 o 
  10 -12   2      374.66      477.67    106.87 o 
  11 -12   2        0.70     -105.76    105.76 o 
  12 -12   2       14.76      -49.37    112.52 o 
  13 -12   2        9.50      -64.92    133.09 o 
  -8 -11   2       40.88       24.76    106.72 o 
  -7 -11   2       99.05      131.76     97.91 o 
  -6 -11   2       58.32       86.69     88.80 o 
  -5 -11   2       10.46      -27.86     75.15 o 
  -4 -11   2        5.65       -2.99     99.10 o 
  -3 -11   2      543.20      673.12    120.00 o 
  -2 -11   2       18.97      -28.77     51.95 o 
  -1 -11   2     2447.24     2292.20     92.51 o 
   0 -11   2       97.55       73.12     48.45 o 
   1 -11   2     1323.87     1446.68     75.10 o 
   2 -11   2     1141.58     1272.88     70.34 o 
   3 -11   2      520.92      461.65     53.25 o 
   4 -11   2      651.52      713.37     56.79 o 
   5 -11   2      121.55      217.72     82.39 o 
   6 -11   2      547.16      653.44     83.72 o 
   7 -11   2      976.27     1113.98     98.49 o 
   8 -11   2       90.24      -45.78     72.71 o 
   9 -11   2      296.69      224.07    135.82 o 
  10 -11   2        1.28      -86.96     86.96 o 
  11 -11   2       26.63      -95.57     95.57 o 
  12 -11   2      137.02      120.07    124.48 o 
  13 -11   2        0.19      -61.85    119.77 o 
  -9 -10   2       10.80       17.93    106.80 o 
  -8 -10   2       48.64      -48.55     99.10 o 
  -7 -10   2       85.89       88.60     92.00 o 
  -6 -10   2        1.43       -0.13     76.61 o 
  -5 -10   2       13.48       11.03     70.06 o 
  -4 -10   2      478.83      320.59     99.70 o 
  -3 -10   2       14.23      -46.55     46.55 o 
  -2 -10   2     2501.38     2900.89     98.80 o 
  -1 -10   2      563.16      592.61     56.96 o 
   0 -10   2      163.53      178.28     43.59 o 
   1 -10   2     1844.09     2111.08     79.13 o 
   2 -10   2      988.46     1000.86     60.75 o 
   3 -10   2     1693.43     1661.74     68.99 o 
   4 -10   2      974.10      992.17     58.63 o 
   5 -10   2      625.25      610.83     49.30 o 
   6 -10   2     3918.11     4008.26    144.11 o 
   7 -10   2      179.52      107.17     69.02 o 
   8 -10   2      654.97      838.98     93.16 o 
   9 -10   2      217.27      337.04     83.93 o 
  10 -10   2      610.14      550.38     98.35 o 
  11 -10   2      418.20      633.29    149.85 o 
  12 -10   2        0.92       -8.50    101.11 o 
  13 -10   2       66.96       83.58    182.68 o 
  -9  -9   2        0.06        3.04     98.25 o 
  -8  -9   2       31.33      -62.39     87.93 o 
  -7  -9   2      156.25      120.09     82.89 o 
  -6  -9   2      154.81      113.10    114.03 o 
  -5  -9   2      577.55      620.47     80.23 o 
  -4  -9   2      116.80       99.70     78.21 o 
  -3  -9   2     1056.20     1054.31     68.95 o 
  -2  -9   2      592.77      686.18     55.10 o 
  -1  -9   2      396.87      466.49     49.11 o 
   0  -9   2     1814.49     1888.33     72.53 o 
   1  -9   2      251.12      356.63     42.75 o 
   2  -9   2     3653.14     4037.46    138.77 o 
   3  -9   2     2781.13     2813.01     89.09 o 
   4  -9   2      141.16      161.95     36.24 o 
   5  -9   2     2273.94     2310.75    126.57 o 
   6  -9   2       55.56      134.50     96.42 o 
   7  -9   2     1465.09     1479.42     96.11 o 
   8  -9   2     2029.46     2057.57    111.41 o 
   9  -9   2      704.62      715.31     90.89 o 
  10  -9   2     1143.30     1150.10    109.56 o 
  11  -9   2       60.87      -16.94     88.80 o 
  12  -9   2       23.08      -87.49     87.49 o 
  13  -9   2       77.91      168.36    173.73 o 
  14  -9   2        7.81      -37.61    192.24 o 
 -10  -8   2        9.48       73.73    106.41 o 
  -9  -8   2       28.38       26.68     92.80 o 
  -8  -8   2        0.33      -53.09     80.42 o 
  -7  -8   2      184.29      223.54     78.85 o 
  -6  -8   2      378.10      390.49     72.24 o 
  -5  -8   2        3.04      -52.50     52.50 o 
  -4  -8   2      891.08      947.49    115.82 o 
  -3  -8   2     1294.21     1316.70     62.81 o 
  -2  -8   2      578.35      679.52     51.47 o 
  -1  -8   2     2657.28     2473.98     78.96 o 
   0  -8   2      458.82      599.73     46.77 o 
   1  -8   2     9028.27     9086.66    189.76 o 
   2  -8   2     1664.44     1512.66     61.63 o 
   3  -8   2     2488.04     2508.97     76.40 o 
   4  -8   2     5901.00     5383.89    125.70 o 
   5  -8   2        6.71      127.55     52.45 o 
   6  -8   2     4264.40     4276.33    142.80 o 
   7  -8   2     4850.81     4735.31    157.22 o 
   8  -8   2      785.80      784.53     82.42 o 
   9  -8   2     3806.82     3660.23    307.16 o 
  10  -8   2      578.72      616.88     93.11 o 
  11  -8   2       33.44      -47.10     82.11 o 
  12  -8   2      309.75      356.40     97.81 o 
  13  -8   2        1.07      -72.24    158.21 o 
  14  -8   2      112.25       63.28    183.28 o 
 -11  -7   2        8.49       32.56    114.49 o 
 -10  -7   2        0.33      -19.62     99.07 o 
  -9  -7   2       11.48       27.54     86.96 o 
  -8  -7   2        0.98       -1.28     74.79 o 
  -7  -7   2        9.23      -31.24     64.02 o 
  -6  -7   2       30.24       -7.53     54.82 o 
  -5  -7   2      387.57      466.15     76.12 o 
  -4  -7   2      454.60      528.95     76.42 o 
  -3  -7   2       16.67      -31.10     31.10 o 
  -2  -7   2      100.88       84.99     35.63 o 
  -1  -7   2        4.80      -31.07     31.07 o 
   0  -7   2     2743.45     2967.41     82.76 o 
   1  -7   2    23733.25    24920.68    457.56 o 
   2  -7   2      787.72      802.52     95.44 o 
   3  -7   2     8993.20     8871.40    181.12 o 
   4  -7   2     5607.03     5706.80    182.98 o 
   5  -7   2      285.08      400.17     57.28 o 
   6  -7   2     3421.80     2926.24    112.07 o 
   7  -7   2     1161.63     1247.96     68.76 o 
   8  -7   2     6535.95     6304.51    191.23 o 
   9  -7   2     4173.80     4396.37    238.21 o 
  10  -7   2      103.06      113.43    107.46 o 
  11  -7   2      219.24      208.36    115.82 o 
 -11  -6   2       95.37      155.42    108.73 o 
 -10  -6   2       30.44      -11.57     92.88 o 
  -9  -6   2        3.78      -78.29     78.29 o 
  -8  -6   2        3.05      -57.03     66.13 o 
  -7  -6   2      281.61      338.59     69.65 o 
  -6  -6   2       21.93      -49.90     49.90 o 
  -5  -6   2       59.24      104.40     68.06 o 
  -4  -6   2     1623.24     1678.72     81.16 o 
  -3  -6   2      808.39      883.75     58.25 o 
  -2  -6   2     4378.05     4647.65    110.49 o 
  -1  -6   2     5689.39     5477.55    127.91 o 
   0  -6   2    19282.68    21275.73    391.28 o 
   1  -6   2     2118.26     1995.65     68.92 o 
   2  -6   2    14784.46    14819.63    278.32 o 
   3  -6   2      105.30       30.78     69.55 o 
   4  -6   2       78.49      124.97     44.74 o 
   5  -6   2     1501.86     1313.33     84.78 o 
   6  -6   2      159.52      218.39     33.60 o 
   7  -6   2     1817.80     1817.23    103.28 o 
   8  -6   2     2989.76     2913.69     89.60 o 
   9  -6   2       59.25      243.32     59.81 o 
  10  -6   2      266.68      366.89    153.13 o 
  11  -6   2       14.91       69.00    170.15 o 
  12  -6   2       90.11      354.62    114.63 o 
  13  -6   2       57.22      197.01    117.61 o 
  14  -6   2       12.32      -60.89    115.82 o 
 -12  -5   2      369.42      547.13    166.86 o 
 -11  -5   2        1.20        8.33    100.85 o 
 -10  -5   2       84.91       15.88     91.18 o 
  -9  -5   2      209.86       97.15     79.31 o 
  -8  -5   2        3.35      -60.61     60.61 o 
  -7  -5   2       34.87       47.02     56.34 o 
  -6  -5   2     1581.60     1572.03     88.03 o 
  -5  -5   2       22.90       15.27     41.86 o 
  -4  -5   2     1903.22     1919.43     83.78 o 
  -3  -5   2     5930.49     5983.22    202.98 o 
  -2  -5   2      525.05      561.89     39.25 o 
  -1  -5   2     6422.96     6381.40    133.17 o 
   0  -5   2     1015.56     1024.74     44.44 o 
   1  -5   2    12982.95    13849.86    258.82 o 
   2  -5   2     2120.26     1845.73     72.10 o 
   3  -5   2     4852.74     4203.27    120.06 o 
   4  -5   2     1039.55     1029.33     63.78 o 
   5  -5   2      340.64      348.23     33.99 o 
   6  -5   2       25.28       29.71     26.89 o 
   7  -5   2     3501.87     3394.55    145.77 o 
   8  -5   2       67.21      168.53     48.16 o 
   9  -5   2     3914.06     3683.58    213.32 o 
  10  -5   2        3.32       14.07     62.22 o 
  11  -5   2        3.25       92.54     96.72 o 
  12  -5   2      469.64      698.50    143.88 o 
  13  -5   2       10.43       99.70    132.54 o 
  14  -5   2      118.14       71.64    143.28 o 
 -12  -4   2       48.44      -95.56    106.40 o 
 -11  -4   2      289.69      289.96    105.64 o 
 -10  -4   2      414.57      308.26     92.45 o 
  -9  -4   2       23.95       12.55     70.36 o 
  -8  -4   2      377.89      434.43     74.12 o 
  -7  -4   2       94.99       87.22     55.04 o 
  -6  -4   2        0.24       23.71     45.73 o 
  -5  -4   2      253.39      466.86     84.78 o 
  -4  -4   2     1274.09     1519.39     72.74 o 
  -3  -4   2      625.80      700.37     51.73 o 
  -2  -4   2      732.90      815.10     45.80 o 
  -1  -4   2      965.05      942.59     44.02 o 
   0  -4   2      553.55      683.86     36.32 o 
   1  -4   2    36805.04    33794.99    747.38 o 
   2  -4   2     1004.94      991.13    132.54 o 
   3  -4   2      111.74      228.30     39.51 o 
   4  -4   2     1310.99     1205.28     80.89 o 
   5  -4   2      230.04      292.23     38.63 o 
   6  -4   2      832.43      748.65     66.14 o 
   7  -4   2      179.23      205.65     38.88 o 
   8  -4   2     5743.71     5403.22    205.66 o 
   9  -4   2     1723.97     1684.86     79.14 o 
  10  -4   2      192.04      159.56     52.26 o 
  11  -4   2      133.95      236.42    117.61 o 
  12  -4   2        2.22       72.84    129.55 o 
  13  -4   2       93.86      176.71    154.63 o 
 -12  -3   2       37.58      -28.00    105.71 o 
 -11  -3   2       31.73      -46.18     93.00 o 
 -10  -3   2       38.77      -71.50     78.08 o 
  -9  -3   2       25.15      -20.97     67.75 o 
  -8  -3   2       88.66       67.82     61.71 o 
  -7  -3   2     1366.92     1336.12    154.92 o 
  -6  -3   2       63.09        7.12     44.78 o 
  -5  -3   2       61.22       77.42     41.43 o 
  -4  -3   2      242.32      354.22     44.96 o 
  -3  -3   2       16.80      -24.66     31.70 o 
  -2  -3   2       14.42        6.57     28.13 o 
  -1  -3   2      243.75      213.96     23.12 o 
   0  -3   2    53243.36    56973.80   1188.56 o 
   1  -3   2      102.87      181.16     52.54 o 
   2  -3   2      715.56      626.32     57.61 o 
   3  -3   2      321.66      410.74     63.88 o 
   4  -3   2      130.30      162.10     26.66 o 
   5  -3   2     1637.97     1562.23     80.32 o 
   6  -3   2       20.59      -23.90     30.28 o 
   7  -3   2     3009.43     3133.94     93.03 o 
   8  -3   2     3028.16     2824.10     93.43 o 
   9  -3   2      179.34      250.03     51.71 o 
  10  -3   2      316.37      385.49     79.57 o 
  11  -3   2      107.20       34.63    121.19 o 
  12  -3   2      267.69      192.24    149.25 o 
  13  -3   2      255.32      342.68    172.54 o 
 -13  -2   2      250.36      146.28    125.96 o 
 -12  -2   2       24.36      -33.23    100.04 o 
 -11  -2   2        2.91      -62.68     88.12 o 
 -10  -2   2      243.62       93.97     78.73 o 
  -9  -2   2       53.92      -62.20     62.20 o 
  -8  -2   2        2.18      -52.62     52.62 o 
  -7  -2   2        3.49        8.86     87.46 o 
  -6  -2   2      675.55      913.77     66.12 o 
  -5  -2   2       81.18      156.48     42.89 o 
  -4  -2   2      653.82      721.34     51.92 o 
  -3  -2   2        0.26        4.18     30.55 o 
  -2  -2   2     3557.88     3848.30    102.40 o 
  -1  -2   2      331.08      343.13     22.92 o 
   0  -2   2     1837.56     1804.39     43.99 o 
   1  -2   2     8155.29     7540.24    170.76 o 
   2  -2   2     9920.74     9498.08    469.25 o 
   3  -2   2      259.09      357.28     28.29 o 
   4  -2   2      645.34      627.50     62.05 o 
   5  -2   2       77.50       54.92     30.04 o 
   6  -2   2     1247.58     1262.39     59.28 o 
   7  -2   2     4169.86     4446.47    118.16 o 
   8  -2   2        3.72       42.02     43.77 o 
   9  -2   2     2282.12     2214.64     91.39 o 
  10  -2   2        8.85      -68.95     68.95 o 
  11  -2   2      219.48      218.48     89.49 o 
  12  -2   2      103.85      135.52    154.03 o 
  13  -2   2       39.83      110.45    172.54 o 
 -13  -1   2       51.81       -8.61    114.55 o 
 -12  -1   2       44.72      -92.23     92.23 o 
 -11  -1   2      151.06       76.21     88.36 o 
 -10  -1   2       47.41      -67.68     67.68 o 
  -9  -1   2      316.40      337.92     72.67 o 
  -8  -1   2      489.07      455.55     69.75 o 
  -7  -1   2     1099.51     1161.18     76.84 o 
  -6  -1   2        7.07      -34.82     41.03 o 
  -5  -1   2       27.48       28.69     38.59 o 
  -4  -1   2      824.26      819.62    116.12 o 
  -3  -1   2      334.10      340.34     36.42 o 
  -2  -1   2     1408.29     1458.66     55.57 o 
  -1  -1   2     1655.73     1755.65     72.43 o 
   0  -1   2      708.77      654.04     23.44 o 
   1  -1   2    13155.65    14111.03    255.70 o 
   2  -1   2     4009.55     3698.51     80.33 o 
   3  -1   2      175.58      166.78     26.98 o 
   4  -1   2      852.39      807.63     57.31 o 
   5  -1   2     2657.61     2714.80     79.78 o 
   6  -1   2    11837.42    11856.76    241.55 o 
   7  -1   2       30.46       63.59     50.16 o 
   8  -1   2     2713.03     3060.20    103.46 o 
   9  -1   2      824.17      927.15     94.74 o 
  10  -1   2      781.04      835.77    122.69 o 
  11  -1   2     1313.54     1513.74    129.16 o 
  12  -1   2       24.91     -115.82    159.40 o 
  13  -1   2      378.06      412.53    204.77 o 
 -13   0   2      613.84      639.84    128.74 o 
 -12   0   2        0.46      -97.95    100.89 o 
 -11   0   2       29.67      -76.16     76.16 o 
 -10   0   2      414.14      391.32     80.58 o 
  -9   0   2      248.83      146.61     66.26 o 
  -8   0   2      585.55      545.14    117.01 o 
  -7   0   2     1598.20     1375.47     89.55 o 
  -6   0   2     5160.88     5237.89    150.65 o 
  -5   0   2     3127.23     3332.08    104.90 o 
  -4   0   2      888.23      858.63     52.53 o 
  -3   0   2     2585.81     2517.75     77.11 o 
  -2   0   2     1077.29     1078.24     44.46 o 
  -1   0   2       85.73       65.06     15.20 o 
   0   0   2     7326.83     7843.92    144.67 o 
   1   0   2      372.23      483.21     27.22 o 
   2   0   2    25216.69    25350.46    454.95 o 
   3   0   2     4281.89     4497.67    156.85 o 
   4   0   2        7.86      -13.06     29.73 o 
   5   0   2     5846.78     6249.33    168.76 o 
   6   0   2        5.13      -33.87     33.87 o 
   7   0   2     1450.91     1386.24     70.35 o 
   8   0   2      779.88      869.56     68.22 o 
   9   0   2      137.12       68.57    161.79 o 
  10   0   2     1954.72     2443.65    150.74 o 
  11   0   2      289.84      401.79    109.06 o 
  12   0   2      112.95      121.01    140.89 o 
 -14   1   2      460.73      403.96    138.21 o 
 -13   1   2        4.97      -99.46     99.46 o 
 -12   1   2      148.22       60.85    195.82 o 
 -11   1   2      718.52      754.85     97.47 o 
 -10   1   2       55.83       -6.03     93.13 o 
  -9   1   2      623.01      585.87     78.10 o 
  -8   1   2      165.94      103.16     81.79 o 
  -7   1   2      846.03      809.23     68.59 o 
  -6   1   2        3.10      -21.44     37.22 o 
  -5   1   2       97.18      429.27    187.76 o 
  -4   1   2      445.94      452.09     32.00 o 
  -3   1   2        0.97      -19.01     19.01 o 
  -2   1   2      622.86      492.10     40.57 o 
  -1   1   2      596.65      623.10     26.84 o 
   0   1   2     4542.03     4591.08    125.70 o 
   1   1   2    56294.88    58381.98   1031.15 o 
   2   1   2     2592.54     2589.56    106.02 o 
   3   1   2     2472.92     2349.97     67.52 o 
   4   1   2     1671.89     1623.52     60.78 o 
   5   1   2      303.01      309.12     41.18 o 
   6   1   2     3037.84     3076.01     94.72 o 
   7   1   2      845.57      959.89     65.74 o 
   8   1   2        7.12      -45.51     45.51 o 
   9   1   2     1327.48     1558.91    116.26 o 
  10   1   2       54.66        6.02     90.49 o 
  11   1   2      424.88      339.96    177.61 o 
  12   1   2      192.07      228.12    125.51 o 
 -14   2   2       64.58        8.91    119.94 o 
 -13   2   2     1266.07     1430.02    142.46 o 
 -12   2   2      236.10       79.62     89.28 o 
 -11   2   2       43.82     -111.94    111.94 o 
 -10   2   2     1393.52     1467.66    197.91 o 
  -9   2   2        5.80      -53.59     53.59 o 
  -8   2   2      711.05      716.63     52.35 o 
  -7   2   2      161.33      136.84     45.37 o 
  -6   2   2       17.10       15.09     29.46 o 
  -5   2   2     5449.08     5978.39    128.75 o 
  -4   2   2      640.15      663.51     40.58 o 
  -3   2   2     1814.65     1477.99     46.90 o 
  -2   2   2     1087.45     1103.10     37.82 o 
  -1   2   2      253.19      309.84     32.29 o 
   0   2   2    17254.48    18458.52    458.40 o 
   1   2   2        0.90        7.23     19.74 o 
   2   2   2     1551.91     1481.18     50.04 o 
   3   2   2     1091.12     1031.51    251.34 o 
   4   2   2       53.02      -38.58     38.58 o 
   5   2   2     2258.84     2226.76     89.38 o 
   6   2   2       99.03       75.22     71.04 o 
   7   2   2      404.28      460.63     73.19 o 
   8   2   2      297.77      268.56     77.15 o 
   9   2   2       27.18     -132.54    132.54 o 
  10   2   2      798.76      879.36    145.67 o 
  11   2   2      835.46      837.76    137.55 o 
  12   2   2       32.65       71.20    136.42 o 
 -14   3   2      276.41      116.42    179.10 o 
 -13   3   2      295.19      246.92    195.82 o 
 -12   3   2      152.65       45.09     86.86 o 
 -11   3   2      805.95      815.31    160.89 o 
 -10   3   2       38.80       16.30     65.97 o 
  -9   3   2     2017.36     1975.23     79.96 o 
  -8   3   2      182.20      144.38     39.97 o 
  -7   3   2       39.35      -16.89     51.32 o 
  -6   3   2     3529.54     3470.97     91.54 o 
  -5   3   2     4546.41     4416.70    102.57 o 
  -4   3   2       11.00       -9.00     24.13 o 
  -3   3   2     1261.71     1096.91     41.85 o 
  -2   3   2     4347.82     4081.08     98.34 o 
  -1   3   2     7912.20     7263.96    420.59 o 
   0   3   2      201.57      242.67     35.16 o 
   1   3   2     1396.82     1445.02     83.36 o 
   2   3   2      968.38      937.32    125.37 o 
   3   3   2      305.65      362.97     45.73 o 
   4   3   2       10.69       75.35     46.61 o 
   5   3   2      231.37      304.64     57.87 o 
   6   3   2      296.47      407.42     71.64 o 
   7   3   2       33.96      -49.61     62.10 o 
   8   3   2      692.04      708.60     97.51 o 
   9   3   2      549.67      623.23    106.86 o 
  10   3   2      827.15      934.56    130.00 o 
  11   3   2        1.75     -107.48    116.58 o 
 -14   4   2      567.37      426.86    182.09 o 
 -13   4   2        9.26      -60.52     95.39 o 
 -12   4   2      680.39      703.55    148.36 o 
 -11   4   2      143.82       61.52     74.02 o 
 -10   4   2      462.96      421.28     74.29 o 
  -9   4   2     1295.64     1380.15     70.70 o 
  -8   4   2      143.33       90.09     39.23 o 
  -7   4   2     1055.18      984.31     54.76 o 
  -6   4   2     2110.67     2186.20     72.09 o 
  -5   4   2        0.53      125.77     31.33 o 
  -4   4   2      745.65      778.06     42.26 o 
  -3   4   2      518.21      564.54     34.19 o 
  -2   4   2     5670.98     5344.02    109.86 o 
  -1   4   2     3219.21     3111.21    121.49 o 
   0   4   2        5.21       24.62     21.79 o 
   1   4   2     3605.14     3794.69     88.50 o 
   2   4   2       21.23        2.58     21.94 o 
   3   4   2      711.54      816.14     48.39 o 
   4   4   2      800.13      808.02     55.79 o 
   5   4   2      739.27      754.76     55.72 o 
   6   4   2      609.73      728.80    132.38 o 
   7   4   2      127.05       85.76     72.31 o 
   8   4   2      245.36      114.80     86.93 o 
   9   4   2     1604.30     1649.55    134.45 o 
  10   4   2       13.20      -32.85    109.31 o 
  11   4   2      426.59      617.55    147.03 o 
 -14   5   2       56.96       55.52    157.01 o 
 -13   5   2      573.25      491.93    162.39 o 
 -12   5   2      404.39      285.54     92.10 o 
 -11   5   2       84.57       43.15     69.95 o 
 -10   5   2       97.17       76.95     49.82 o 
  -9   5   2       41.97      -42.71     42.71 o 
  -8   5   2       64.19       14.04     43.98 o 
  -7   5   2       98.14       76.74     36.54 o 
  -6   5   2       14.96      -29.76     30.58 o 
  -5   5   2     1385.57     1361.17     55.55 o 
  -4   5   2     1098.02      996.53     44.89 o 
  -3   5   2     2340.18     2080.73     62.49 o 
  -2   5   2      837.74      839.73     41.35 o 
  -1   5   2     1444.82     1278.27     47.22 o 
   0   5   2     1688.00     1711.83     57.55 o 
   1   5   2      918.33      753.00     44.62 o 
   2   5   2       13.24       28.46     24.54 o 
   3   5   2      516.48      503.27     33.89 o 
   4   5   2      841.93      863.36     39.83 o 
   5   5   2        4.87       -5.76     16.09 o 
   6   5   2      621.23      616.36     77.39 o 
   7   5   2      268.51      229.85    114.03 o 
   8   5   2     1388.83     1602.97    130.28 o 
   9   5   2      127.98      125.78    107.35 o 
  10   5   2      396.16      568.40    132.16 o 
  11   5   2      521.27      492.24    154.62 o 
 -14   6   2      264.58      234.62    160.60 o 
 -13   6   2      353.53      200.00    145.67 o 
 -12   6   2      111.27       65.67    119.40 o 
 -11   6   2      895.49      905.44    122.69 o 
 -10   6   2       69.48       44.01     50.73 o 
  -9   6   2     1313.38     1289.28     72.56 o 
  -8   6   2      280.66      260.64     54.96 o 
  -7   6   2      164.12      115.00     37.35 o 
  -6   6   2     5251.08     5080.74    120.78 o 
  -5   6   2     1927.00     1812.98     88.31 o 
  -4   6   2     1871.46     1760.40     63.28 o 
  -3   6   2     1168.67     1060.60     50.15 o 
  -2   6   2      157.85      154.82     31.24 o 
  -1   6   2     1441.72     1475.83     56.76 o 
   0   6   2       43.88       18.60     30.58 o 
   1   6   2      620.65      610.29     45.26 o 
   2   6   2        9.57      -40.46     40.46 o 
   3   6   2      444.17      453.20     66.29 o 
   4   6   2      488.20      419.80     38.17 o 
   5   6   2     1265.93      940.76    164.67 o 
   6   6   2        3.77      -37.27     64.81 o 
   7   6   2       87.33       42.39    118.80 o 
   8   6   2      524.60      658.17    110.96 o 
   9   6   2      198.19      169.87    146.57 o 
  10   6   2      587.30      686.70    142.43 o 
 -14   7   2      325.61      501.49    164.77 o 
 -13   7   2       18.61       68.66    131.34 o 
 -12   7   2     1073.29      938.50    145.67 o 
 -11   7   2        6.48      -42.47     54.50 o 
 -10   7   2      457.52      537.15     63.05 o 
  -9   7   2      152.85      170.73     48.89 o 
  -8   7   2      733.59      813.37     84.65 o 
  -7   7   2     1888.05     1971.55     71.21 o 
  -6   7   2     5109.69     5025.38    164.79 o 
  -5   7   2      855.52      891.79     53.85 o 
  -4   7   2     2661.87     2502.44     78.07 o 
  -3   7   2      553.61      571.48     43.14 o 
  -2   7   2      919.57      807.26     50.68 o 
  -1   7   2     4461.48     4660.79    111.86 o 
   0   7   2      271.48      282.87     39.71 o 
   1   7   2      248.83      228.50     56.25 o 
   2   7   2      129.03      115.07     41.05 o 
   3   7   2      134.46      118.78     44.87 o 
   4   7   2     2809.27     2579.36     91.31 o 
   5   7   2      186.86      228.17     62.65 o 
   6   7   2       22.18       17.00     71.89 o 
   7   7   2       65.60      -56.12    128.95 o 
   8   7   2       37.41        8.19     99.20 o 
   9   7   2      331.10      374.21    132.68 o 
 -14   8   2        4.34      194.62    139.70 o 
 -13   8   2      446.31      598.80    141.49 o 
 -12   8   2      472.83      781.48    128.95 o 
 -11   8   2      613.15      817.96     91.64 o 
 -10   8   2      188.15      331.75     70.88 o 
  -9   8   2        1.92      -23.05     57.78 o 
  -8   8   2     4131.69     4536.52    164.54 o 
  -7   8   2     3457.72     3540.68    105.90 o 
  -6   8   2      183.00      285.81     50.03 o 
  -5   8   2     7458.81     7449.23    165.92 o 
  -4   8   2      160.35      101.96     55.05 o 
  -3   8   2     1529.67     1595.99     66.16 o 
  -2   8   2       51.96       34.97     37.44 o 
  -1   8   2      201.20      262.28     41.99 o 
   0   8   2       41.45       20.45     38.88 o 
   1   8   2      179.37      121.92     47.31 o 
   2   8   2      171.57      105.15     44.69 o 
   3   8   2      186.59      164.04     48.32 o 
   4   8   2      381.32      459.93     59.31 o 
   5   8   2       17.42       26.06     66.98 o 
   6   8   2       42.18       17.11     91.64 o 
   7   8   2       61.86       67.46    147.46 o 
   8   8   2      288.38      290.15    154.03 o 
   9   8   2        4.73      174.33    155.82 o 
 -12   9   2       15.31      190.45    129.55 o 
 -11   9   2     1453.28     1795.80    182.68 o 
 -10   9   2      441.95      426.26    137.91 o 
  -9   9   2      806.28     1070.96     78.36 o 
  -8   9   2     2017.59     2169.38     90.87 o 
  -7   9   2      577.65      512.56     61.87 o 
  -6   9   2     5737.85     5754.27    144.10 o 
  -5   9   2       56.56       44.25     45.47 o 
  -4   9   2     1333.80     1368.88     66.35 o 
  -3   9   2     3122.86     3313.80     98.30 o 
  -2   9   2     1535.56     1676.77    129.69 o 
  -1   9   2      938.76      936.72     60.07 o 
   0   9   2     1431.77     1339.21     68.92 o 
   1   9   2       58.94       75.42     46.21 o 
   2   9   2      651.46      651.74     63.17 o 
   3   9   2      138.44      156.96     52.91 o 
   4   9   2       99.60      101.20     54.79 o 
   5   9   2      163.10       77.59     83.62 o 
   6   9   2       60.27       48.36    115.82 o 
   8   9   2        0.87     -131.94    131.94 o 
 -14  10   2      476.55      571.93    224.48 o 
 -13  10   2        6.89       83.58    186.86 o 
 -12  10   2     1467.58     1801.90    157.91 o 
 -11  10   2      200.54      209.80    102.71 o 
 -10  10   2       59.96      -24.26     87.98 o 
  -9  10   2      673.61      886.11     78.82 o 
  -8  10   2      214.19      222.96     62.19 o 
  -7  10   2     1193.55     1442.55     79.73 o 
  -6  10   2     3139.65     3052.73    142.60 o 
  -5  10   2     1865.36     1921.98     80.79 o 
  -4  10   2     2420.51     2428.93    134.88 o 
  -3  10   2     1244.78     1228.23     72.21 o 
  -2  10   2     1228.30     1283.66     72.44 o 
  -1  10   2     1337.50     1304.39     74.10 o 
   0  10   2      256.07      216.04     53.09 o 
   1  10   2      389.71      407.59     60.12 o 
   2  10   2       24.08      -37.57     52.63 o 
   3  10   2      195.57       51.61     71.55 o 
   4  10   2       14.06      -73.43     99.70 o 
   5  10   2      258.15       93.73    120.60 o 
   6  10   2       34.50      -12.54    115.22 o 
 -14  11   2       11.74      268.65    240.00 o 
 -13  11   2      620.55      674.02    224.48 o 
 -12  11   2      485.80      438.55    123.63 o 
 -11  11   2       91.45      161.94    158.51 o 
 -10  11   2      390.19      474.00    108.70 o 
  -9  11   2      133.76      155.26     88.60 o 
  -8  11   2     1220.37     1569.59     89.91 o 
  -7  11   2     1196.74     1275.16     79.38 o 
  -6  11   2       35.25       28.00     55.74 o 
  -5  11   2     2730.71     2700.34    100.36 o 
  -4  11   2      433.36      417.97     60.38 o 
  -3  11   2       47.49       57.31     52.47 o 
  -2  11   2        8.22      -52.87     52.87 o 
  -1  11   2        0.24       -6.99     55.69 o 
   0  11   2       39.81      -76.72     76.72 o 
   1  11   2      196.77      138.52     77.07 o 
   2  11   2        3.17      -67.25     67.25 o 
   3  11   2       87.55        7.73     75.44 o 
   4  11   2      256.59      379.70    130.74 o 
   5  11   2        9.36      -26.87    120.00 o 
   7  11   2       20.45      -50.75    137.91 o 
 -14  12   2      341.02      441.79    282.38 o 
 -13  12   2      409.64      530.54    151.03 o 
 -12  12   2      132.05      188.16    129.27 o 
 -11  12   2      385.97      443.96    126.05 o 
 -10  12   2      144.96       78.70    104.86 o 
  -9  12   2      163.45      178.09     97.30 o 
  -8  12   2       34.03      -31.48     86.90 o 
  -7  12   2      241.11      184.39     65.11 o 
  -6  12   2      297.97      271.44     62.81 o 
  -5  12   2       19.26      -13.74     53.95 o 
  -4  12   2      257.63       84.77     89.50 o 
  -3  12   2        4.90      -73.09     73.66 o 
  -2  12   2        8.60      -72.01     72.01 o 
  -1  12   2      512.42      541.42     95.19 o 
   0  12   2      298.69      313.61     86.50 o 
   1  12   2        0.95       -1.53     75.09 o 
   2  12   2       21.88       14.12     81.65 o 
   3  12   2        2.74       54.33    120.00 o 
   4  12   2       78.55      159.40    128.95 o 
   5  12   2        8.74       54.33    118.21 o 
 -13  13   2       27.23      -65.22    151.95 o 
 -12  13   2      387.09      349.58    141.58 o 
 -11  13   2       74.55       22.28    122.29 o 
 -10  13   2       39.06       41.03    115.23 o 
  -9  13   2       16.28      -97.15     97.15 o 
  -8  13   2       26.35      -92.66     93.43 o 
  -7  13   2       97.87       66.16     72.07 o 
  -6  13   2      142.40      205.94     86.24 o 
  -5  13   2      415.35      501.96    133.73 o 
  -4  13   2     1390.85     1416.23    134.63 o 
  -3  13   2      393.43      395.88     96.23 o 
  -2  13   2     2127.74     2137.67    136.93 o 
  -1  13   2      597.81      430.79    101.54 o 
   0  13   2       68.02       20.54     86.64 o 
   1  13   2      189.07      173.19     96.88 o 
   2  13   2       91.80      -25.11     88.06 o 
   3  13   2      123.53      212.53    130.15 o 
   4  13   2        9.43      -76.42    119.40 o 
   5  13   2       19.28      -26.27    119.40 o 
 -13  14   2      184.43      155.28    164.43 o 
 -12  14   2        4.07     -153.43    153.43 o 
 -11  14   2      103.52      217.52    160.00 o 
 -10  14   2      181.18      163.15    130.62 o 
  -9  14   2        3.65     -151.04    151.04 o 
  -8  14   2      232.86      282.98    173.13 o 
  -7  14   2       15.48      -26.27    156.42 o 
  -6  14   2      158.53       45.15    142.69 o 
  -5  14   2     1812.05     2012.24    138.34 o 
  -4  14   2       39.20      -22.40     87.49 o 
  -3  14   2      490.17      694.24    112.59 o 
  -2  14   2       47.92       12.81     91.64 o 
  -1  14   2      172.97      259.00     99.96 o 
   0  14   2      192.45      158.76    100.78 o 
   1  14   2       41.95        6.89     94.69 o 
   2  14   2      114.32       84.18    144.48 o 
   3  14   2       53.52       90.15    129.55 o 
   4  14   2       34.67      -12.54    128.95 o 
 -12  15   2       59.62       60.30    195.82 o 
 -11  15   2      386.17      318.21    209.55 o 
 -10  15   2       93.77     -146.86    176.12 o 
  -9  15   2      295.46      119.40    180.30 o 
  -8  15   2      127.89     -152.83    170.15 o 
  -7  15   2      303.19      185.07    185.07 o 
  -6  15   2     1139.51     1205.96    218.51 o 
  -5  15   2      370.17      351.44    108.87 o 
  -4  15   2      189.10      106.98    101.99 o 
  -3  15   2      140.02      160.71    115.52 o 
  -2  15   2      122.27       85.16     99.26 o 
  -1  15   2      424.80      415.00    113.41 o 
   0  15   2        1.37      -95.34     95.34 o 
   1  15   2      245.79      175.81    106.56 o 
   2  15   2      230.60      105.07    139.70 o 
   3  15   2        0.05      -79.40    123.58 o 
 -11  16   2       22.41     -185.07    185.07 o 
 -10  16   2      201.11      208.36    201.79 o 
  -9  16   2      225.52      -82.98    185.07 o 
  -8  16   2       18.78     -174.92    174.92 o 
  -7  16   2      258.22      247.16    195.22 o 
  -6  16   2      287.59      232.83    199.40 o 
  -5  16   2      127.47       13.13    183.28 o 
  -4  16   2      866.92      893.56    135.82 o 
  -3  16   2        4.87      -98.99     98.99 o 
  -2  16   2      179.07      193.45    109.58 o 
  -1  16   2       26.36      -29.84    102.77 o 
   0  16   2      135.93      114.43    114.72 o 
   1  16   2      129.72      -60.30    143.88 o 
 -10  17   2      202.02     -197.01    197.01 o 
  -9  17   2        1.18       30.45    203.58 o 
  -8  17   2      170.08       58.51    195.82 o 
  -7  17   2       72.69     -141.49    189.85 o 
  -6  17   2      227.73       66.86    188.65 o 
  -5  17   2      827.59     1211.93    235.22 o 
  -4  17   2      125.27      122.39    186.27 o 
  -3  17   2      253.63      211.27    119.85 o 
  -2  17   2      161.99       11.77    116.31 o 
  -1  17   2        1.69      -79.90    118.72 o 
   0  17   2      117.90      -17.11    125.36 o 
  -9  18   2      209.72      140.89    217.91 o 
  -8  18   2       94.03      -18.51    184.48 o 
  -7  18   2        0.32     -194.62    194.62 o 
  -6  18   2       45.29     -138.51    186.27 o 
  -5  18   2       10.83     -161.19    185.07 o 
  -4  18   2      475.89      370.74    205.97 o 
  -3  18   2      199.69       23.28    197.61 o 
  -2  18   2        8.19      -69.45    131.84 o 
   2 -19   3        0.29     -193.43    193.43 o 
   3 -19   3       85.74     -195.22    195.22 o 
   4 -19   3       21.34     -124.77    198.21 o 
   5 -19   3        1.45     -173.73    173.73 o 
   6 -19   3       58.57      153.43    191.64 o 
   7 -19   3       10.56     -178.51    178.51 o 
   1 -18   3      141.62     -162.98    173.13 o 
   2 -18   3       88.78     -104.48    177.31 o 
   3 -18   3        7.53     -170.74    170.74 o 
   4 -18   3        3.94     -170.15    170.15 o 
   5 -18   3        4.26     -177.91    177.91 o 
   6 -18   3       46.38     -162.98    162.98 o 
   7 -18   3        4.30     -128.52    137.40 o 
   8 -18   3        1.16     -134.66    134.66 o 
   9 -18   3        0.35       56.06    153.48 o 
  -2 -17   3      232.19      121.19    151.04 o 
   1 -17   3       33.37     -160.60    160.60 o 
   2 -17   3       51.46      -75.22    157.61 o 
   3 -17   3       16.85      -68.12    121.98 o 
   4 -17   3       62.39      -84.11    117.05 o 
   5 -17   3       37.64      -98.31    133.43 o 
   6 -17   3       10.11      -66.03    121.33 o 
   7 -17   3       30.00       14.97    123.90 o 
   8 -17   3       32.75       59.25    127.98 o 
   9 -17   3      142.38      250.95    147.45 o 
  10 -17   3       45.93       85.08    152.26 o 
  -3 -16   3      347.42      349.25    157.61 o 
   0 -16   3      253.62      115.61     90.39 o 
   1 -16   3      147.09       66.97    111.71 o 
   2 -16   3       21.69     -109.55    109.55 o 
   3 -16   3        2.64      -99.64     99.64 o 
   4 -16   3        0.13     -118.78    156.42 o 
   5 -16   3       69.88      -24.23    107.47 o 
   6 -16   3       91.31       -1.28    110.83 o 
   7 -16   3       41.95     -111.71    111.71 o 
   8 -16   3       43.80     -105.70    133.13 o 
   9 -16   3       39.08      -31.68    126.29 o 
  10 -16   3        0.45       -7.61    134.63 o 
  11 -16   3        1.60      -29.54    139.65 o 
  -5 -15   3       37.14     -136.71    136.71 o 
  -4 -15   3        1.12       34.03    130.74 o 
  -3 -15   3      292.29      152.83    136.71 o 
  -2 -15   3        0.65      -72.24    167.16 o 
  -1 -15   3      137.78      154.63    156.42 o 
   0 -15   3      420.31      394.60     86.07 o 
   1 -15   3      265.21      198.66     79.81 o 
   2 -15   3        9.65      -88.48     94.98 o 
   3 -15   3       41.67     -106.40    136.12 o 
   4 -15   3      248.93      240.23     98.93 o 
   5 -15   3        4.59      -43.62    110.15 o 
   6 -15   3       50.72      -15.20     96.22 o 
   7 -15   3      189.72      157.80    127.76 o 
   8 -15   3      194.49      201.61    115.67 o 
   9 -15   3        0.86     -111.58    111.82 o 
  10 -15   3       52.80       27.57    125.54 o 
  11 -15   3       33.68      -36.21    133.37 o 
  12 -15   3        9.87       13.85    141.80 o 
  -6 -14   3      135.76      124.77    133.13 o 
  -5 -14   3       40.45      -41.40    106.04 o 
  -4 -14   3      142.70      181.54    108.63 o 
  -3 -14   3      119.65       33.14     89.94 o 
  -2 -14   3      193.98      234.62    143.28 o 
  -1 -14   3      773.70      859.47     90.59 o 
   0 -14   3       77.47      -19.40     65.62 o 
   1 -14   3      486.45      482.64     77.64 o 
   2 -14   3      339.82      356.70     72.56 o 
   3 -14   3      335.85      285.19     91.66 o 
   4 -14   3       97.70      153.74     87.35 o 
   5 -14   3        5.00      -80.71     80.71 o 
   6 -14   3        0.27      -69.45    102.09 o 
   7 -14   3      125.30      106.98     99.79 o 
   8 -14   3        4.22      -96.07     96.07 o 
   9 -14   3        6.65      -93.91    104.86 o 
  10 -14   3       16.04      -69.33    113.22 o 
  11 -14   3        9.84     -128.69    128.69 o 
  12 -14   3        0.96      -46.95    128.91 o 
  -7 -13   3      365.01      389.80    125.73 o 
  -6 -13   3        8.67      -56.53    102.39 o 
  -5 -13   3      350.27      372.86    107.51 o 
  -4 -13   3      411.22      431.44    100.53 o 
  -3 -13   3      277.67      239.40    125.97 o 
  -2 -13   3      327.38      391.64    129.55 o 
  -1 -13   3       46.19      -91.02     91.02 o 
   0 -13   3      446.18      569.88     74.98 o 
   1 -13   3      334.01      319.26     65.51 o 
   2 -13   3       47.85      -53.23     53.23 o 
   3 -13   3        4.85       67.19     73.75 o 
   4 -13   3       70.40       32.93     74.07 o 
   5 -13   3       75.99      -33.09     72.71 o 
   6 -13   3      294.47      211.72     81.47 o 
   7 -13   3      473.88      398.12     92.37 o 
   8 -13   3       43.56        6.10     91.31 o 
   9 -13   3       23.17      -93.12     93.12 o 
  10 -13   3       28.09      -87.96    106.14 o 
  11 -13   3       16.53      -58.43    116.26 o 
  12 -13   3       10.15      -27.97    125.96 o 
  13 -13   3      291.17      321.39    146.45 o 
  -8 -12   3      775.63      718.69    133.54 o 
  -7 -12   3       28.45      -97.80     98.67 o 
  -6 -12   3      281.31      283.44     99.92 o 
  -5 -12   3       59.49      -32.02     83.45 o 
  -4 -12   3      447.07      403.41     87.23 o 
  -3 -12   3      876.47      996.41    133.13 o 
  -2 -12   3      259.26      264.05     80.18 o 
  -1 -12   3      509.82      545.95     69.32 o 
   0 -12   3      261.23      379.80     86.52 o 
   1 -12   3      163.12      145.33     52.41 o 
   2 -12   3      550.72      583.58     61.25 o 
   3 -12   3       65.97       73.73     46.41 o 
   4 -12   3      169.33       76.50     65.38 o 
   5 -12   3      544.41      633.35     83.74 o 
   6 -12   3       56.41       74.85     71.83 o 
   7 -12   3       83.42       -1.37     74.36 o 
   8 -12   3        2.16      -63.14     75.98 o 
   9 -12   3       54.81       36.33     91.14 o 
  10 -12   3       26.94      -14.71     98.85 o 
  11 -12   3       45.81      -31.83    106.07 o 
  12 -12   3       69.83       15.05    120.10 o 
  13 -12   3      114.96      174.14    138.41 o 
  -8 -11   3      380.60      333.54    115.08 o 
  -7 -11   3      109.15       43.28     90.24 o 
  -6 -11   3      170.13      202.90     91.18 o 
  -5 -11   3       13.21      -26.45     71.21 o 
  -4 -11   3      233.81      182.53     71.64 o 
  -3 -11   3      638.05      669.84    112.83 o 
  -2 -11   3      508.14      660.36     65.25 o 
  -1 -11   3      235.94      200.68     53.24 o 
   0 -11   3       64.39      -38.32     42.12 o 
   1 -11   3     3499.54     3731.89    110.44 o 
   2 -11   3     2348.19     2384.35     91.30 o 
   3 -11   3       18.69      -37.69     38.82 o 
   4 -11   3      101.40      100.14     58.62 o 
   5 -11   3      261.00      294.29     68.34 o 
   6 -11   3       29.40      -23.60     74.92 o 
   7 -11   3       19.78       36.46     63.51 o 
   8 -11   3      152.30       86.39     77.13 o 
   9 -11   3       15.32      -76.42     76.42 o 
  10 -11   3        3.72      -27.19     91.79 o 
  11 -11   3        9.57       -6.32    109.85 o 
  12 -11   3        5.12     -106.96    106.96 o 
  13 -11   3       11.69      -18.84    120.12 o 
  -9 -10   3      196.42      140.11    108.86 o 
  -8 -10   3      296.13      290.45     99.42 o 
  -7 -10   3      705.55      851.86    151.04 o 
  -6 -10   3       21.45        3.28     71.98 o 
  -5 -10   3      424.01      367.20     76.80 o 
  -4 -10   3      592.55      604.47     75.01 o 
  -3 -10   3        7.42      -54.99     54.99 o 
  -2 -10   3      942.25     1046.43     66.46 o 
  -1 -10   3      203.64      248.74     46.13 o 
   0 -10   3      380.74      425.23     48.25 o 
   1 -10   3     1564.94     1671.21     71.06 o 
   2 -10   3     1805.60     1751.33     70.12 o 
   3 -10   3     1450.48     1419.15     63.78 o 
   4 -10   3     1277.10     1238.05     81.01 o 
   5 -10   3       29.85      -34.54     56.12 o 
   6 -10   3        1.11        8.97     57.14 o 
   7 -10   3      476.86      655.10    122.39 o 
   8 -10   3      524.84      588.19     84.82 o 
   9 -10   3        9.02      -69.70     69.70 o 
  10 -10   3       59.88       62.52     86.49 o 
  11 -10   3        0.27      -51.77     92.00 o 
  12 -10   3        1.99      -98.97     98.97 o 
  13 -10   3       24.61       44.78    187.46 o 
 -10  -9   3       20.26      -66.08    102.08 o 
  -9  -9   3      179.79       97.29     98.25 o 
  -8  -9   3      500.80      455.09     98.34 o 
  -7  -9   3        0.96      -11.69     71.98 o 
  -6  -9   3     2026.78     2009.64    114.97 o 
  -5  -9   3     1479.42     1417.64     93.49 o 
  -4  -9   3       79.26       94.48     64.78 o 
  -3  -9   3     1107.91     1055.02     74.50 o 
  -2  -9   3      106.41       45.32     40.27 o 
  -1  -9   3     1670.58     1703.45     73.69 o 
   0  -9   3     2600.67     2856.19     86.77 o 
   1  -9   3       37.91      152.70     37.96 o 
   2  -9   3     4425.74     4532.25    124.03 o 
   3  -9   3     1415.91     1272.01     56.85 o 
   4  -9   3       46.50        8.24     48.77 o 
   5  -9   3       33.06       55.10     53.79 o 
   6  -9   3      226.05      135.70     57.97 o 
   7  -9   3       65.97       10.73     58.22 o 
   8  -9   3       24.17      -57.61     62.90 o 
   9  -9   3       81.95        3.58     71.33 o 
  10  -9   3      367.33      337.82     93.96 o 
  11  -9   3        1.64      -83.95     83.95 o 
  12  -9   3        2.37      -91.95     91.95 o 
  13  -9   3       61.62      -51.94    173.13 o 
 -10  -8   3       54.54      -39.69     99.19 o 
  -9  -8   3      261.00      132.77     92.96 o 
  -8  -8   3      136.66       72.88     80.77 o 
  -7  -8   3     2754.87     2515.31    123.50 o 
  -6  -8   3     2662.93     2507.14    118.65 o 
  -5  -8   3      600.46      600.77     70.50 o 
  -4  -8   3     4095.17     4141.76    138.36 o 
  -3  -8   3      817.20      965.38     66.68 o 
  -2  -8   3     3074.50     3220.91    108.96 o 
  -1  -8   3     4148.92     4226.59    107.90 o 
   0  -8   3     2227.15     2453.46     76.90 o 
   1  -8   3     6162.89     6153.83    139.13 o 
   2  -8   3      386.85      442.30     39.77 o 
   3  -8   3       69.66       73.79     46.04 o 
   4  -8   3      903.57      967.33     73.49 o 
   5  -8   3       61.39       77.87     68.66 o 
   6  -8   3        5.13      -16.74     47.26 o 
   7  -8   3        6.64      -46.75     53.59 o 
   8  -8   3      379.96      301.63     71.04 o 
   9  -8   3       14.77       77.84     68.86 o 
  10  -8   3      220.36      188.49     82.35 o 
  11  -8   3        0.75      -83.14     83.14 o 
  12  -8   3        4.66      -80.22     88.11 o 
  13  -8   3      168.00       22.09    166.57 o 
 -11  -7   3        8.58      -37.07    104.28 o 
 -10  -7   3      102.83       33.12    102.98 o 
  -9  -7   3      198.09       62.44     83.28 o 
  -8  -7   3      384.10      441.73     84.49 o 
  -7  -7   3     2320.56     2335.65    146.57 o 
  -6  -7   3       20.38      -50.38     50.38 o 
  -5  -7   3     3668.94     3955.48    143.58 o 
  -4  -7   3     2201.36     2117.41     91.25 o 
  -3  -7   3      129.25      159.36     34.91 o 
  -2  -7   3     1321.38     1447.30     71.77 o 
  -1  -7   3     1583.30     1836.44     66.03 o 
   0  -7   3     3367.16     3760.58     95.34 o 
   1  -7   3    27127.93    26476.76    483.24 o 
   2  -7   3      513.62      501.34     40.84 o 
   3  -7   3      954.38      885.06     65.76 o 
   4  -7   3     3529.20     3441.75    117.22 o 
   5  -7   3     2089.14     1997.03     91.29 o 
   6  -7   3      992.90     1021.58     73.13 o 
   7  -7   3      136.35      203.45     56.35 o 
   8  -7   3     1456.14     1294.10     88.83 o 
   9  -7   3      429.57      352.00     76.61 o 
  10  -7   3        1.35       20.90    100.30 o 
  11  -7   3      218.34      281.19    120.00 o 
 -11  -6   3      158.93      204.57    105.57 o 
 -10  -6   3      227.05      229.94     93.81 o 
  -9  -6   3        5.54       36.82     77.15 o 
  -8  -6   3      829.86      797.65    129.25 o 
  -7  -6   3      415.51      404.53     68.42 o 
  -6  -6   3     3193.14     3048.06    119.09 o 
  -5  -6   3     3226.03     3160.98    119.40 o 
  -4  -6   3      353.47      389.10     51.51 o 
  -3  -6   3      617.33      687.95     59.76 o 
  -2  -6   3       38.88      -22.48     34.49 o 
  -1  -6   3    14069.70    15020.38    695.51 o 
   0  -6   3    23038.88    25861.07    472.77 o 
   1  -6   3     5059.41     5261.52    268.65 o 
   2  -6   3    13731.00    12689.84    291.25 o 
   3  -6   3      968.69      887.78    101.79 o 
   4  -6   3     3008.38     2781.07    100.69 o 
   5  -6   3       14.45      -15.52     91.34 o 
   6  -6   3      577.81      595.09     85.67 o 
   7  -6   3     2102.87     2118.76     88.09 o 
   8  -6   3     1639.71     1610.13    131.34 o 
   9  -6   3        9.74       35.22     86.57 o 
  10  -6   3       19.79      -93.73     93.73 o 
  11  -6   3      101.84      142.09    107.46 o 
 -12  -5   3       34.31      -28.26    106.33 o 
 -11  -5   3      404.77      348.66    102.85 o 
 -10  -5   3       45.54       44.21     85.22 o 
  -9  -5   3      215.83      100.45     76.06 o 
  -8  -5   3     2932.00     2956.31    127.83 o 
  -7  -5   3     4258.14     3979.74    141.09 o 
  -6  -5   3     8286.96     8389.40    342.09 o 
  -4  -5   3       22.34       32.96     38.50 o 
  -3  -5   3        4.28       49.24     35.45 o 
  -2  -5   3     7827.96     7810.54    191.04 o 
  -1  -5   3     5885.64     5702.03    132.84 o 
   0  -5   3     1885.70     2525.68     83.22 o 
   1  -5   3    38443.84    39706.70   1244.17 o 
   2  -5   3     1881.95     1699.53     71.49 o 
   3  -5   3      133.54      135.61     38.67 o 
   4  -5   3      102.76      187.19     44.60 o 
   5  -5   3        2.44       -7.16     39.68 o 
   6  -5   3     2324.97     2252.87     90.75 o 
   7  -5   3     3785.35     3384.39    102.99 o 
   8  -5   3        5.93       68.20     74.12 o 
   9  -5   3       41.59       37.24     52.20 o 
  10  -5   3       20.31       25.62     66.27 o 
  11  -5   3       52.13      214.92    104.48 o 
  12  -5   3       29.29      314.62    119.40 o 
  13  -5   3        3.95     -108.66    108.66 o 
 -12  -4   3       97.91       74.71    104.51 o 
 -11  -4   3        2.60       26.79     89.35 o 
 -10  -4   3      237.77      228.88     85.27 o 
  -9  -4   3     1024.10      934.42     93.41 o 
  -8  -4   3      340.09      294.62     66.96 o 
  -7  -4   3     1959.45     1970.24     98.92 o 
  -6  -4   3       13.55      -32.73     40.96 o 
  -4  -4   3      133.35      157.92     48.36 o 
  -3  -4   3      549.05      603.89     48.74 o 
  -2  -4   3     1976.04     2329.18     82.69 o 
  -1  -4   3     4916.26     5014.32    106.67 o 
   0  -4   3     1339.67     1430.48     47.46 o 
   1  -4   3     7691.96     7230.72    334.92 o 
   2  -4   3      549.88      678.40     47.05 o 
   3  -4   3       48.65       17.57     34.07 o 
   4  -4   3      737.83      840.53     58.72 o 
   5  -4   3     1158.45     1086.53     58.74 o 
   6  -4   3      821.20      759.03     46.12 o 
   7  -4   3      126.73      134.07     53.81 o 
   8  -4   3      330.98      320.49     62.87 o 
   9  -4   3      392.33      418.99     55.69 o 
  10  -4   3        0.94       -9.53     64.79 o 
  11  -4   3        1.10      148.66    118.80 o 
  12  -4   3      142.20      306.27    135.52 o 
  13  -4   3       80.29       53.73    139.70 o 
 -13  -3   3        5.11      -96.75    118.48 o 
 -12  -3   3        0.19      -89.25     92.74 o 
 -11  -3   3       42.18      -13.45     88.83 o 
 -10  -3   3        9.68      -70.13     70.13 o 
  -9  -3   3       45.15      -44.48     60.08 o 
  -8  -3   3     1987.61     1868.21    100.81 o 
  -7  -3   3       41.30      -38.75     47.68 o 
  -6  -3   3     1065.11     1152.59     71.57 o 
  -5  -3   3      130.44      158.66     43.09 o 
  -4  -3   3     1723.08     2117.56     81.58 o 
  -3  -3   3      732.73      971.60    114.63 o 
  -2  -3   3     2772.89     2973.83     89.12 o 
  -1  -3   3      985.47     1069.79     39.59 o 
   0  -3   3    17242.60    17458.18    652.05 o 
   1  -3   3     2587.79     2319.82     73.85 o 
   2  -3   3       17.38       16.46     31.03 o 
   3  -3   3       58.89       86.94     36.37 o 
   4  -3   3      701.75      771.99     84.70 o 
   5  -3   3     2667.07     2413.79     71.96 o 
   6  -3   3      415.67      473.97     42.32 o 
   7  -3   3      453.29      495.09     48.04 o 
   8  -3   3      140.48      128.75     45.43 o 
   9  -3   3      238.76      209.80     54.06 o 
  10  -3   3       40.12       45.03     66.93 o 
  11  -3   3       54.19       93.73    122.39 o 
  12  -3   3      409.77      505.07    160.00 o 
  13  -3   3       39.79      -50.75    158.80 o 
 -13  -2   3        1.97     -105.21    105.21 o 
 -12  -2   3        0.27      -91.06     91.06 o 
 -11  -2   3      133.90       22.49     84.46 o 
 -10  -2   3      219.56      113.28     73.76 o 
  -9  -2   3      352.86      344.93     70.38 o 
  -8  -2   3      387.91      368.80     64.42 o 
  -7  -2   3     1781.80     1915.70     92.06 o 
  -6  -2   3     1821.31     1878.26     84.42 o 
  -5  -2   3     3375.86     3957.73    121.35 o 
  -4  -2   3      547.14      595.07     47.45 o 
  -3  -2   3      756.46      718.86     50.33 o 
  -2  -2   3     8297.29     9043.10    341.79 o 
  -1  -2   3      528.88      579.79     42.90 o 
   0  -2   3     9484.11     9354.88    175.69 o 
   1  -2   3    13965.86    14406.84    352.53 o 
   2  -2   3     4561.56     4478.42    157.66 o 
   3  -2   3     1082.29      987.06     41.26 o 
   4  -2   3     1127.88     1108.89     62.93 o 
   5  -2   3      413.66      450.81     39.91 o 
   6  -2   3      296.67      305.81     47.39 o 
   7  -2   3       31.55      -51.34     55.16 o 
   8  -2   3      909.46     1062.25     69.01 o 
   9  -2   3      346.92      442.94     77.38 o 
  10  -2   3      170.85      191.36    110.45 o 
  11  -2   3        7.35     -124.77    127.76 o 
  12  -2   3        0.60      -44.78    154.03 o 
  13  -2   3      183.82      183.88    181.49 o 
 -13  -1   3       78.70      -62.92    106.37 o 
 -12  -1   3        6.23      -90.75     90.75 o 
 -11  -1   3      118.77       24.77     82.09 o 
 -10  -1   3        1.95      -65.64     65.64 o 
  -9  -1   3       19.70      -76.72     76.72 o 
  -8  -1   3     2272.20     2315.30    203.58 o 
  -7  -1   3      424.57      449.82     56.61 o 
  -6  -1   3     1456.57     1481.12     80.89 o 
  -5  -1   3     7422.05     7186.35    208.95 o 
  -4  -1   3       69.64       95.47     57.01 o 
  -3  -1   3     2828.26     2839.72     85.31 o 
  -2  -1   3    39110.66    42255.15    874.52 o 
  -1  -1   3      102.82      154.33     18.87 o 
   0  -1   3       36.33       51.76     17.63 o 
   1  -1   3    19151.76    19800.50    358.21 o 
   2  -1   3      164.16      184.62     31.65 o 
   3  -1   3     7553.29     7437.92    179.65 o 
   4  -1   3      336.39      460.50     38.75 o 
   5  -1   3     7944.65     8166.35    207.26 o 
   6  -1   3     2139.62     2120.55     75.68 o 
   7  -1   3      878.89      970.79     62.95 o 
   8  -1   3      419.21      381.43     58.76 o 
   9  -1   3       23.59        2.42     49.03 o 
  10  -1   3      749.18      862.87    182.68 o 
  11  -1   3      262.58      161.47    102.12 o 
  12  -1   3      399.46      419.10    182.09 o 
 -14   0   3        1.70      -73.55    125.07 o 
 -13   0   3       88.38      -21.93    134.03 o 
 -12   0   3      146.01      -56.09    116.42 o 
 -11   0   3        2.95      -30.98     74.92 o 
 -10   0   3      305.45      269.99     83.58 o 
  -9   0   3      245.55      151.03     70.15 o 
  -8   0   3     1114.92     1205.02     83.78 o 
  -7   0   3       82.56       84.48     46.44 o 
  -6   0   3      715.88      787.82     60.09 o 
  -5   0   3      371.63      358.58     45.59 o 
  -4   0   3     1123.34     1087.67     87.16 o 
  -3   0   3     2048.37     1905.94     65.92 o 
  -2   0   3    12637.61    13817.04    320.81 o 
  -1   0   3     5091.05     5016.99     98.94 o 
   0   0   3     3509.66     3812.45     78.50 o 
   1   0   3     8727.44     9374.26    327.76 o 
   2   0   3     7935.22     7894.58    277.69 o 
   3   0   3       41.08       42.68     28.24 o 
   4   0   3     6174.86     6558.41    142.21 o 
   5   0   3     1388.14     1497.33     61.49 o 
   6   0   3       98.33      165.42     49.92 o 
   7   0   3     1330.75     1355.44     73.60 o 
   8   0   3       36.75      -49.86     49.86 o 
   9   0   3     2136.23     2276.24    169.85 o 
  10   0   3      544.90      642.96    108.40 o 
  11   0   3       10.73      -41.15    102.94 o 
  12   0   3      354.63      440.59    201.79 o 
 -14   1   3        9.17       33.60    119.03 o 
 -13   1   3        5.79      -31.26    159.70 o 
 -12   1   3       17.40      -87.46     87.46 o 
 -11   1   3      213.00      145.14     83.78 o 
 -10   1   3      618.96      562.57    121.19 o 
  -9   1   3      351.64      327.30     68.67 o 
  -8   1   3     2781.89     2803.67    113.22 o 
  -7   1   3      230.12      176.27     50.21 o 
  -6   1   3     2060.60     1959.44     86.18 o 
  -5   1   3     3294.17     3270.26    103.23 o 
  -4   1   3    12232.58    12878.48    242.32 o 
  -3   1   3      664.75      647.21     56.70 o 
  -2   1   3    40666.21    42305.55   1243.01 o 
  -1   1   3       10.45       84.90     28.38 o 
   0   1   3     2204.00     2379.80     62.24 o 
   1   1   3    20531.49    20904.42    376.73 o 
   2   1   3     4766.98     4847.79    106.01 o 
   3   1   3    35701.04    37502.03    725.73 o 
   4   1   3    13477.29    13430.39    263.42 o 
   5   1   3      500.93      577.54     47.18 o 
   6   1   3     1296.23     1392.30     83.55 o 
   7   1   3        6.52      -47.79     47.79 o 
   8   1   3      827.48      956.86     75.57 o 
   9   1   3     1557.02     1744.75    154.92 o 
  10   1   3       49.85      -81.65     91.12 o 
  11   1   3     1140.97     1631.54    224.18 o 
  12   1   3      129.91      170.15    199.40 o 
 -14   2   3        2.99     -113.45    113.45 o 
 -13   2   3       27.23      -96.35     96.35 o 
 -12   2   3        4.94      -77.67     82.55 o 
 -11   2   3      153.67      -66.76     72.32 o 
 -10   2   3      169.63      105.52     88.66 o 
  -9   2   3      327.12      281.99     66.27 o 
  -8   2   3      389.04      406.78     59.26 o 
  -7   2   3      612.38      665.08     54.60 o 
  -6   2   3     1633.68     1620.94     60.59 o 
  -5   2   3    11182.48    11598.51    224.66 o 
  -4   2   3     2313.86     2405.90     66.01 o 
  -3   2   3      418.99      520.72     31.14 o 
  -2   2   3     1856.47     1725.71     46.20 o 
  -1   2   3      734.62      823.15     55.52 o 
   0   2   3     2460.41     2224.97     83.89 o 
   1   2   3     2390.52     2285.35     78.52 o 
   2   2   3    21719.44    22586.34    480.42 o 
   3   2   3    15700.46    17366.58    381.08 o 
   4   2   3     1087.39      917.37     55.13 o 
   5   2   3     1127.70     1175.17     72.58 o 
   6   2   3       17.03      -50.32    104.77 o 
   7   2   3      287.46      380.56    117.01 o 
   8   2   3      996.67     1134.58    108.08 o 
   9   2   3        9.52      -83.01     83.01 o 
  10   2   3      775.69      951.27    128.88 o 
  11   2   3      700.71      941.37    147.46 o 
 -14   3   3       12.19      -49.84    129.85 o 
 -13   3   3      169.26      126.00    104.57 o 
 -12   3   3       38.37      -93.54    105.67 o 
 -11   3   3        8.15      -65.27     65.27 o 
 -10   3   3       15.79      -24.67     61.14 o 
  -9   3   3       15.10      -40.37     89.25 o 
  -8   3   3      296.36      305.25     44.98 o 
  -7   3   3       19.88      -31.57     31.57 o 
  -6   3   3      422.34      448.06     41.28 o 
  -5   3   3      990.12     1056.22     50.54 o 
  -4   3   3     7793.80     7362.44    149.55 o 
  -3   3   3      706.27      689.95     54.36 o 
  -2   3   3        0.00      -32.99     32.99 o 
  -1   3   3       51.54       89.85     32.01 o 
   0   3   3      605.95      722.55     56.69 o 
   1   3   3     2448.42     2237.51     65.98 o 
   2   3   3    17820.61    17663.42    333.00 o 
   3   3   3      184.08      169.77     29.53 o 
   4   3   3     1670.44     1660.19     60.67 o 
   5   3   3      832.33      846.01     45.39 o 
   6   3   3       17.30      -52.10     52.10 o 
   7   3   3      535.29      312.24    108.06 o 
   8   3   3     1306.51     1474.82    116.08 o 
   9   3   3      655.70      758.59    196.42 o 
  10   3   3      638.13      749.46    131.49 o 
  11   3   3        7.01       54.22    132.46 o 
 -14   4   3      159.64      198.80    172.54 o 
 -13   4   3       18.14      -93.24     93.24 o 
 -12   4   3       53.48      -37.09     81.45 o 
 -11   4   3      536.15      340.36     86.74 o 
 -10   4   3      596.75      624.39     81.26 o 
  -9   4   3      704.48      634.36     59.39 o 
  -8   4   3        0.07      -36.07     36.07 o 
  -7   4   3       61.75       10.76     34.92 o 
  -6   4   3       48.80       14.50     32.87 o 
  -5   4   3      846.03     1055.30     56.38 o 
  -4   4   3      948.13      920.23     45.42 o 
  -3   4   3       97.67      143.94     25.38 o 
  -2   4   3       26.18       59.72     37.70 o 
  -1   4   3      323.92      455.79     46.81 o 
   0   4   3      895.64      931.70    101.49 o 
   1   4   3     4360.78     4067.88    125.91 o 
   2   4   3     1646.79     1535.51    160.14 o 
   3   4   3     5357.27     5229.34    124.79 o 
   4   4   3     3461.07     3266.91     95.38 o 
   5   4   3      452.52      418.27     47.86 o 
   6   4   3      385.98      522.62     81.84 o 
   7   4   3     1138.57     1191.63    142.69 o 
   8   4   3      439.76      458.69    115.82 o 
   9   4   3      715.02      923.07    128.96 o 
  10   4   3        0.14       26.85    116.52 o 
  11   4   3      370.74      389.46    154.92 o 
 -14   5   3        6.50     -131.34    157.01 o 
 -13   5   3      347.15      337.39    106.31 o 
 -12   5   3       46.58      -33.74     75.94 o 
 -11   5   3      155.01        3.42     75.09 o 
 -10   5   3        2.08      -45.15     45.15 o 
  -9   5   3      189.52      101.61     60.34 o 
  -8   5   3      145.81       70.05     41.54 o 
  -7   5   3       60.47        7.90     34.57 o 
  -6   5   3     1733.78     1679.78     86.73 o 
  -5   5   3      641.48      684.75     46.71 o 
  -4   5   3      924.76      861.26    116.00 o 
  -3   5   3     6815.24     6567.70    135.91 o 
  -2   5   3     1836.78     1695.08     83.24 o 
  -1   5   3     1286.67     1188.67     89.25 o 
   0   5   3     5614.80     5524.28    169.70 o 
   1   5   3     1394.72     1363.37     62.66 o 
   2   5   3    13273.86    12419.83    328.35 o 
   3   5   3     3450.49     3235.95    101.21 o 
   4   5   3       12.02       76.52     22.81 o 
   5   5   3      460.91      402.11     39.36 o 
   6   5   3      461.47      432.76     96.13 o 
   7   5   3     1244.46     1368.34    162.39 o 
   8   5   3     1728.15     1826.33    136.93 o 
   9   5   3        6.43      -13.00    104.85 o 
  10   5   3      294.77      256.92    134.97 o 
 -14   6   3      347.08      356.41    168.36 o 
 -13   6   3      476.57      432.83    157.01 o 
 -12   6   3       45.87      -76.00     76.00 o 
 -11   6   3        5.35      -66.45     66.69 o 
 -10   6   3        9.42      -52.04     52.04 o 
  -9   6   3      600.71      627.06     60.07 o 
  -8   6   3      362.11      423.26    111.30 o 
  -7   6   3     1409.15     1435.22    120.17 o 
  -6   6   3     1017.89     1092.55     54.35 o 
  -5   6   3     3102.58     3065.16    116.73 o 
  -4   6   3       11.99       13.55     32.82 o 
  -3   6   3        4.84      -29.19     29.19 o 
  -2   6   3     1931.04     2087.36     95.25 o 
  -1   6   3       12.74       -8.93     44.03 o 
   0   6   3     1549.74     1340.47    116.72 o 
   1   6   3      598.02      658.24     55.08 o 
   2   6   3     4770.85     4436.15    109.55 o 
   3   6   3     2416.66     2317.68     75.69 o 
   4   6   3      317.96      345.10     35.05 o 
   5   6   3       39.91       22.52     25.99 o 
   6   6   3       49.72       51.71     70.62 o 
   7   6   3     1113.02     1303.27    163.58 o 
   8   6   3       33.41       68.95    102.09 o 
   9   6   3      348.41      397.12    125.65 o 
  10   6   3      427.01      607.16    200.00 o 
 -14   7   3      136.70      252.53    155.22 o 
 -13   7   3        0.32     -120.60    125.97 o 
 -12   7   3      433.52      379.83    166.57 o 
 -11   7   3       75.56      -19.91     57.24 o 
 -10   7   3     1826.95     1911.45     89.39 o 
  -9   7   3       85.30       84.00     48.32 o 
  -8   7   3      236.49      304.07     48.11 o 
  -7   7   3     1371.96     1334.56     61.47 o 
  -6   7   3        3.64      -19.69     48.14 o 
  -5   7   3      169.36      255.33     50.98 o 
  -4   7   3       33.76        4.94     34.97 o 
  -3   7   3      956.82      992.20     53.52 o 
  -2   7   3      318.45      371.85     63.14 o 
  -1   7   3       43.17       37.50     50.02 o 
   0   7   3      448.05      438.65     41.47 o 
   1   7   3     3845.64     3489.10     96.46 o 
   2   7   3     1075.41      957.00     62.20 o 
   3   7   3      423.48      335.06     50.96 o 
   4   7   3       49.23      -13.04     42.81 o 
   5   7   3      232.17      218.97     49.98 o 
   6   7   3     1024.44     1093.27    104.26 o 
   7   7   3       11.45      -70.45    141.49 o 
   8   7   3     1239.44     1492.52    208.36 o 
   9   7   3      546.98      413.73    168.95 o 
 -14   8   3        2.02      186.86    144.48 o 
 -13   8   3      488.34      663.87    152.24 o 
 -12   8   3       45.22      141.49    109.85 o 
 -11   8   3       13.38      -57.34     57.34 o 
 -10   8   3      288.36      467.00     62.04 o 
  -9   8   3      247.56      398.14     52.70 o 
  -8   8   3       28.06      -65.97     65.97 o 
  -7   8   3       35.62      -33.53     81.87 o 
  -6   8   3     1083.83     1083.54     63.90 o 
  -5   8   3      342.22      339.95     47.26 o 
  -4   8   3     1185.90     1231.63     61.37 o 
  -3   8   3      465.70      430.20     45.26 o 
  -2   8   3     1443.31     1305.17     70.81 o 
  -1   8   3      266.93      250.79     41.66 o 
   0   8   3     2627.91     2626.37     84.08 o 
   1   8   3     1220.53     1146.97     63.43 o 
   2   8   3      283.20      290.13     50.69 o 
   3   8   3     1128.76     1062.15     69.04 o 
   4   8   3      405.67      340.35     59.08 o 
   5   8   3     1559.87     1608.18    111.22 o 
   6   8   3      615.70      557.61    143.28 o 
   8   8   3      632.99      579.70    177.31 o 
 -14   9   3      310.38      745.66    148.66 o 
 -13   9   3      335.99      517.01    123.58 o 
 -12   9   3      404.16      629.81    106.27 o 
 -11   9   3      543.46      697.18     84.59 o 
 -10   9   3     1307.38     1373.69    109.99 o 
  -9   9   3      350.52      367.96     77.17 o 
  -8   9   3       18.33      -24.45     55.03 o 
  -7   9   3       26.33      -50.07     50.07 o 
  -6   9   3       83.24      -20.48     45.57 o 
  -5   9   3      109.23       86.33     44.56 o 
  -4   9   3     1724.23     1759.60     73.95 o 
  -3   9   3       10.68      -10.62     40.23 o 
  -2   9   3      291.39      299.02     48.07 o 
  -1   9   3        3.14      -40.55     40.55 o 
   0   9   3        7.79       -2.64     43.25 o 
   1   9   3      617.76      517.64     57.84 o 
   2   9   3     1699.05     1693.88    108.90 o 
   3   9   3      149.04      113.30     68.78 o 
   4   9   3     1231.26     1278.39    113.13 o 
   5   9   3      650.42      539.70    139.10 o 
   6   9   3       69.47       68.66    120.00 o 
   8   9   3        1.04        7.76    147.46 o 
 -12  10   3      524.23      570.14    169.55 o 
 -11  10   3       15.94      -96.75    101.19 o 
 -10  10   3        2.46      -66.45     66.45 o 
  -9  10   3      151.52      120.88     64.47 o 
  -8  10   3        6.67      -48.11     56.48 o 
  -7  10   3       66.07       54.61     55.15 o 
  -6  10   3        3.43      -24.96     49.55 o 
  -5  10   3       79.71       60.33     47.90 o 
  -4  10   3      226.76      211.16     51.60 o 
  -3  10   3        6.38      -43.69     46.51 o 
  -2  10   3      136.94      121.93     53.03 o 
  -1  10   3       96.32       63.23     83.58 o 
   0  10   3      408.51      249.00     78.45 o 
   1  10   3      263.46      190.69     76.37 o 
   2  10   3       12.20      -64.27     67.82 o 
   3  10   3     1511.93     1504.31    114.97 o 
   4  10   3      710.60      794.62    152.24 o 
   5  10   3      204.73      167.16    127.16 o 
   6  10   3      353.19      549.84    146.27 o 
 -14  11   3       73.60      -84.18    238.21 o 
 -13  11   3      290.39      383.28    213.13 o 
 -12  11   3       13.70       -4.70    115.60 o 
 -11  11   3      165.22      176.76    112.43 o 
 -10  11   3      748.10      799.66    148.95 o 
  -9  11   3        8.46      -64.36     64.36 o 
  -8  11   3      956.57     1106.49     85.76 o 
  -7  11   3       25.23        2.13     60.43 o 
  -6  11   3       50.65       26.07     53.99 o 
  -5  11   3       32.00      -26.23     59.81 o 
  -4  11   3       43.51       30.21     69.34 o 
  -3  11   3      505.64      415.81    105.07 o 
  -2  11   3      110.99        1.98     86.57 o 
  -1  11   3      653.35      627.00    217.01 o 
   0  11   3      105.84       51.36     74.79 o 
   1  11   3      105.09      -37.81     69.81 o 
   2  11   3      949.94     1037.93    109.14 o 
   3  11   3      210.16       70.28    160.30 o 
   4  11   3      296.88      238.80    134.92 o 
   5  11   3      493.71      542.68    148.06 o 
   6  11   3      141.57      246.56    142.09 o 
 -14  12   3      205.59      307.46    275.22 o 
 -13  12   3        5.29      -38.93    142.93 o 
 -12  12   3      274.96      373.37    134.55 o 
 -11  12   3      349.05      433.87    128.08 o 
 -10  12   3       34.24      -44.49    101.57 o 
  -9  12   3       36.23       -9.22     95.50 o 
  -8  12   3      222.26      288.89     75.15 o 
  -7  12   3      309.58      291.98     67.48 o 
  -6  12   3      182.29      229.53     85.59 o 
  -5  12   3        4.42      -66.92     75.14 o 
  -4  12   3      184.60      151.03     82.74 o 
  -3  12   3      160.32       97.43     83.41 o 
  -2  12   3       73.50       72.52     79.36 o 
  -1  12   3      266.96      243.58     87.68 o 
   0  12   3      215.68      233.20     86.70 o 
   1  12   3       11.65      -74.27     74.27 o 
   2  12   3        2.38      -77.97     77.97 o 
   3  12   3       48.07       -9.55    121.79 o 
   4  12   3      669.90      610.74    154.63 o 
   5  12   3      478.57      469.85    150.45 o 
 -13  13   3       10.66     -150.64    150.64 o 
 -12  13   3      123.13      -99.37    134.01 o 
 -11  13   3       31.51      -86.05    168.65 o 
 -10  13   3       26.70     -113.65    113.65 o 
  -9  13   3        8.31      -89.55    145.07 o 
  -8  13   3       33.87     -120.00    143.28 o 
  -7  13   3      137.01       13.92     90.04 o 
  -6  13   3      502.78      487.62     98.50 o 
  -5  13   3        1.34      -82.49     82.49 o 
  -4  13   3       15.92      -46.66     86.63 o 
  -3  13   3      187.40       29.83     87.80 o 
  -2  13   3       96.64      -33.26     86.77 o 
  -1  13   3      210.68      207.05    108.36 o 
   0  13   3       36.34      -38.23     82.44 o 
   1  13   3       26.36      -86.31     86.31 o 
   2  13   3        1.91      -84.60     84.60 o 
   3  13   3       88.47        7.16    127.16 o 
   4  13   3      375.20      495.52    153.43 o 
 -13  14   3       45.83     -193.43    193.43 o 
 -12  14   3       20.65     -178.51    178.51 o 
 -11  14   3      119.47       -9.55    188.06 o 
 -10  14   3      130.31      -28.06    170.74 o 
  -9  14   3        2.02     -160.00    160.00 o 
  -8  14   3       15.10     -145.07    155.22 o 
  -7  14   3       79.53      -24.02     94.98 o 
  -6  14   3        1.16      -12.10     94.26 o 
  -5  14   3       12.56      -66.04     84.71 o 
  -4  14   3      363.06      330.10    104.70 o 
  -3  14   3       82.29       -0.99     99.10 o 
  -2  14   3      303.55      371.95    104.37 o 
  -1  14   3      324.21      245.24    116.12 o 
   0  14   3       29.07      -50.80     95.88 o 
   1  14   3        0.33      -81.28     94.43 o 
   2  14   3       18.49      -53.73    128.36 o 
   3  14   3      106.54       22.69    127.76 o 
 -12  15   3       56.65       21.49    203.58 o 
 -11  15   3      301.10       68.06    195.82 o 
 -10  15   3      123.53      176.71    189.85 o 
  -9  15   3      184.77      159.40    183.28 o 
  -8  15   3       13.54     -173.13    174.33 o 
  -7  15   3      114.07      -33.43    174.92 o 
  -6  15   3      137.09       67.50    103.49 o 
  -5  15   3        1.37      -31.13    101.34 o 
  -4  15   3      422.16      348.55    108.90 o 
  -3  15   3      131.13       -7.68     97.74 o 
  -2  15   3      353.47      310.58    109.86 o 
  -1  15   3      136.23       68.59    104.56 o 
   0  15   3       24.78      -99.10     99.10 o 
   1  15   3       18.68      -89.39    103.56 o 
   2  15   3       39.60       51.94    138.51 o 
 -11  16   3       10.30     -189.25    189.25 o 
 -10  16   3      308.45      240.00    198.80 o 
  -9  16   3      162.25       -4.78    195.22 o 
  -8  16   3       45.21        3.58    183.88 o 
  -7  16   3      257.12      158.21    188.65 o 
  -6  16   3       52.18       59.70    183.88 o 
  -5  16   3       92.96       17.47    109.53 o 
  -4  16   3       10.86      -89.49    107.77 o 
  -3  16   3       42.34     -103.51    103.51 o 
  -2  16   3       12.00     -143.49    203.58 o 
  -1  16   3       51.08      -41.31    121.49 o 
   0  16   3        0.64     -121.55    187.76 o 
   1  16   3       45.66      -40.60    139.70 o 
 -10  17   3       47.21      -29.25    207.76 o 
  -9  17   3       92.03      238.21    213.13 o 
  -8  17   3      282.09      232.24    201.79 o 
  -7  17   3       19.34     -176.71    176.71 o 
  -6  17   3       34.57       -4.78    190.45 o 
  -5  17   3      361.14      411.34    206.56 o 
  -4  17   3       62.81       87.93    122.66 o 
  -3  17   3       31.41       24.19    114.55 o 
  -2  17   3        0.06     -113.60    113.60 o 
  -1  17   3       11.00      -85.31    127.40 o 
  -8  18   3       18.39       32.24    194.62 o 
  -7  18   3       11.71        3.58    198.80 o 
  -6  18   3      263.11      190.45    210.74 o 
  -5  18   3       94.05       -1.19    187.46 o 
  -4  18   3      240.57      -71.04    201.19 o 
  -3  18   3       86.72       -8.32    130.47 o 
   2 -19   4       41.47     -117.61    200.00 o 
   3 -19   4       34.24     -197.61    197.61 o 
   4 -19   4       31.12      -34.03    194.03 o 
   5 -19   4        3.32     -174.92    174.92 o 
   6 -19   4       58.02       74.03    180.30 o 
   7 -19   4      105.80       68.71    152.49 o 
   1 -18   4       31.26      -63.88    181.49 o 
   2 -18   4       28.69     -172.54    172.54 o 
   3 -18   4       23.59     -172.54    172.54 o 
   4 -18   4        2.61     -126.31    126.31 o 
   5 -18   4      111.52       21.90    134.27 o 
   6 -18   4       17.53       76.93    187.16 o 
   7 -18   4      113.70      114.80    141.44 o 
   8 -18   4      131.50       58.08    137.16 o 
   9 -18   4       53.66     -118.86    146.10 o 
  -2 -17   4        5.36     -128.95    128.95 o 
  -1 -17   4       16.81       13.13    125.37 o 
   1 -17   4      106.73       83.86    128.68 o 
   2 -17   4       47.61      -37.69    119.21 o 
   3 -17   4       18.27     -110.60    110.60 o 
   4 -17   4      139.38        5.30    127.16 o 
   5 -17   4      169.80      151.48    122.60 o 
   6 -17   4      152.93       71.25    122.14 o 
   7 -17   4      169.92      115.16    125.79 o 
   8 -17   4       11.28      -12.64    165.07 o 
   9 -17   4      242.79      259.83    145.75 o 
  10 -17   4       43.36       43.31    143.46 o 
  -4 -16   4        2.28     -112.83    144.48 o 
  -3 -16   4        2.18       32.24    143.88 o 
  -2 -16   4      161.12       52.86    108.75 o 
  -1 -16   4       62.70       26.47     91.76 o 
   0 -16   4      205.39      208.24    111.68 o 
   1 -16   4      269.73      337.50    114.51 o 
   2 -16   4       79.26     -103.03    103.03 o 
   3 -16   4       68.29      -53.13    137.91 o 
   4 -16   4        8.33     -101.78    101.78 o 
   5 -16   4      286.18      259.24    111.08 o 
   6 -16   4      633.87      933.00    272.24 o 
   7 -16   4        0.74      -38.92    113.02 o 
   8 -16   4      285.56      217.88    124.50 o 
   9 -16   4       38.84      178.20    127.33 o 
  10 -16   4      229.53      222.75    137.85 o 
  11 -16   4      192.50      385.00    146.28 o 
  -5 -15   4        0.77      -33.43    136.12 o 
  -4 -15   4       10.45      -61.79    100.44 o 
  -3 -15   4       85.23      102.54    101.21 o 
  -2 -15   4      110.91      131.75     92.94 o 
  -1 -15   4       72.33       35.82    148.66 o 
   0 -15   4      230.26      291.74    120.89 o 
   1 -15   4      206.69      145.75    101.70 o 
   2 -15   4      258.84      246.76     99.50 o 
   3 -15   4      270.92      312.22    102.55 o 
   4 -15   4      173.23       22.85     97.22 o 
   5 -15   4      834.62      933.13    119.24 o 
   6 -15   4       35.25      148.75    101.32 o 
   7 -15   4     1922.81     2104.87    148.80 o 
   8 -15   4      480.83      538.14    123.09 o 
   9 -15   4      322.41      369.55    119.57 o 
  10 -15   4      619.87      884.32    149.10 o 
  11 -15   4       18.35       -4.27    136.99 o 
  -6 -14   4       20.05      -38.47    108.63 o 
  -5 -14   4        1.05      -76.54    100.50 o 
  -4 -14   4       31.85      -51.88     94.82 o 
  -3 -14   4       19.55      -66.83     87.52 o 
  -2 -14   4       16.60      -67.27     78.85 o 
  -1 -14   4       14.76      -22.09     90.55 o 
   0 -14   4       60.15      114.87     90.27 o 
   1 -14   4       32.11      -11.22     65.01 o 
   2 -14   4        7.35       -1.93     81.58 o 
   3 -14   4      318.70      397.88     93.02 o 
   4 -14   4      637.15      552.26     97.47 o 
   5 -14   4      232.52       53.93     88.20 o 
   6 -14   4     1828.75     1895.76    127.56 o 
   7 -14   4      770.53      918.14    118.74 o 
   8 -14   4       34.61      -19.31     99.73 o 
   9 -14   4      423.00      473.76    122.09 o 
  10 -14   4        4.03      -19.39    115.24 o 
  11 -14   4      120.74       73.07    133.26 o 
  12 -14   4      139.12      195.23    140.24 o 
  -7 -13   4      114.57       44.01    107.55 o 
  -6 -13   4        0.56      -73.72    115.82 o 
  -5 -13   4      220.16       78.40     94.61 o 
  -4 -13   4        8.14       -4.61     85.59 o 
  -3 -13   4        0.63      -71.81     71.81 o 
  -2 -13   4       33.29       55.38     75.82 o 
  -1 -13   4       29.72      -94.50    126.57 o 
   0 -13   4      203.46      224.70     81.94 o 
   1 -13   4      439.85      480.80     66.87 o 
   2 -13   4      253.98      203.07     78.93 o 
   3 -13   4      105.24       17.51     73.94 o 
   4 -13   4       55.77      -18.33     71.24 o 
   5 -13   4      152.36      -18.29     73.14 o 
   6 -13   4      471.33      484.07     89.65 o 
   7 -13   4      232.20      267.72     89.07 o 
   8 -13   4      751.19      743.49    111.72 o 
   9 -13   4      704.95      850.18    122.20 o 
  10 -13   4      327.19      452.52    121.78 o 
  11 -13   4       61.67       -4.62    118.97 o 
  12 -13   4        0.28      -27.28    126.73 o 
  -8 -12   4      196.06      191.86    152.54 o 
  -7 -12   4        0.48        3.49     98.82 o 
  -6 -12   4      498.72      400.72    103.54 o 
  -5 -12   4        8.72      -78.20     78.20 o 
  -4 -12   4       33.43      -23.63     71.28 o 
  -3 -12   4        4.00        2.41     64.95 o 
  -2 -12   4       58.74      -52.97     52.97 o 
  -1 -12   4        0.52      -64.00     64.00 o 
   0 -12   4      427.41      452.71     60.60 o 
   1 -12   4      103.42      184.15     49.91 o 
   2 -12   4       20.63       21.94     47.81 o 
   3 -12   4      479.70      478.57    125.67 o 
   4 -12   4       27.84      -63.04     63.04 o 
   5 -12   4      210.68      194.71    106.57 o 
   6 -12   4       13.26      -10.25     66.85 o 
   7 -12   4      284.40      326.63     83.87 o 
   8 -12   4      414.29      394.44     94.98 o 
   9 -12   4       43.50       38.04     90.15 o 
  10 -12   4      568.43      888.56    169.25 o 
  11 -12   4       12.17     -107.53    107.53 o 
  12 -12   4       49.76       31.32    121.58 o 
  13 -12   4      100.30      317.20    140.15 o 
  -8 -11   4       23.35       75.29    116.72 o 
  -7 -11   4      136.36       24.05     90.09 o 
  -6 -11   4       35.22      -45.59     79.88 o 
  -5 -11   4       59.12      130.70     76.15 o 
  -4 -11   4       61.08      -62.18     62.18 o 
  -3 -11   4       16.23       -5.42     58.14 o 
  -2 -11   4      116.82      117.63     50.11 o 
  -1 -11   4       44.75       19.31     58.39 o 
   0 -11   4        0.00      -40.50     40.50 o 
   1 -11   4      690.14      780.34     84.70 o 
   2 -11   4      234.83      254.71     47.77 o 
   3 -11   4     1041.90     1112.18     83.77 o 
   4 -11   4      384.21      375.34     69.59 o 
   5 -11   4        1.86      -14.31     69.55 o 
   6 -11   4       21.32      -30.60     61.28 o 
   7 -11   4      196.66      269.25     99.40 o 
   8 -11   4       34.66      -67.42     73.86 o 
   9 -11   4     1180.00     1113.84    108.57 o 
  10 -11   4       79.74      221.43    102.34 o 
  11 -11   4      208.65      342.50    111.72 o 
  12 -11   4      123.05      195.85    114.17 o 
  13 -11   4       42.00       -4.47    223.88 o 
  -9 -10   4        8.07       -9.96     98.95 o 
  -8 -10   4       91.24       10.70     87.04 o 
  -7 -10   4      405.56      389.87     92.70 o 
  -6 -10   4      187.00      180.76     75.35 o 
  -5 -10   4      192.84      127.56     66.70 o 
  -4 -10   4       98.44       66.89     56.26 o 
  -3 -10   4      529.87      562.64     56.57 o 
  -2 -10   4       49.94       28.10     42.12 o 
  -1 -10   4        4.19      -27.02     50.32 o 
   0 -10   4       29.54       14.58     48.69 o 
   1 -10   4      133.87      168.10     39.60 o 
   2 -10   4      366.89      393.93     80.93 o 
   3 -10   4      107.92      150.91     52.50 o 
   4 -10   4       64.67       45.94     54.14 o 
   5 -10   4       53.90       37.81     67.76 o 
   6 -10   4      227.74      172.98     65.33 o 
   7 -10   4        4.43        9.98     63.08 o 
   8 -10   4     1302.55     1403.40    103.21 o 
   9 -10   4     1175.92     1286.45    108.95 o 
  10 -10   4      188.35      196.12     94.56 o 
  11 -10   4       88.53       79.46     99.45 o 
  12 -10   4       52.54       32.28    111.18 o 
  13 -10   4      107.25      -99.10    180.30 o 
 -10  -9   4       26.42        1.90     99.23 o 
  -9  -9   4       34.50       26.71     92.16 o 
  -8  -9   4      426.17      358.57     91.18 o 
  -7  -9   4      158.52      133.28     77.82 o 
  -6  -9   4      369.12      362.10     75.58 o 
  -5  -9   4       65.82      -16.76     54.33 o 
  -4  -9   4      235.18      260.56     60.16 o 
  -3  -9   4       43.48      -26.26     38.58 o 
  -2  -9   4       62.57       25.32     36.13 o 
  -1  -9   4      198.64      158.18     49.57 o 
   0  -9   4      690.39      744.89     63.11 o 
   1  -9   4     1314.67     1357.82     81.14 o 
   2  -9   4      789.88      702.66     47.65 o 
   3  -9   4      411.47      395.05     59.81 o 
   4  -9   4       30.35       -3.05     48.77 o 
   5  -9   4     1080.37     1037.39     94.92 o 
   6  -9   4        2.26      -12.24     54.66 o 
   7  -9   4      973.06      996.96     90.94 o 
   8  -9   4      446.00      435.26     82.11 o 
   9  -9   4      750.77      747.61    117.61 o 
  10  -9   4     1056.09     1118.13    109.44 o 
  11  -9   4      187.56      246.75     99.84 o 
  12  -9   4       82.12       85.69    103.36 o 
  13  -9   4      206.04       72.24    185.67 o 
 -10  -8   4        1.87      -91.50     91.50 o 
  -9  -8   4       12.67       13.08     81.65 o 
  -8  -8   4        2.19      -71.06     71.06 o 
  -7  -8   4     1872.83     1902.61    110.55 o 
  -6  -8   4      935.43      939.11     82.87 o 
  -5  -8   4      317.09      290.24     61.29 o 
  -4  -8   4      628.07      598.48    166.86 o 
  -3  -8   4       29.93      -30.60     30.60 o 
  -2  -8   4     1554.55     1680.15     65.40 o 
  -1  -8   4      515.87      550.51     44.76 o 
   0  -8   4       87.69      142.65     44.15 o 
   1  -8   4     1191.16     1077.23    117.61 o 
   2  -8   4      131.41      172.70     67.76 o 
   3  -8   4      318.02      350.47     54.80 o 
   4  -8   4        5.56        6.60     47.08 o 
   5  -8   4      495.13      574.29     63.78 o 
   6  -8   4       92.59      -14.85     52.03 o 
   7  -8   4       59.79      -27.22     57.17 o 
   8  -8   4      780.77      740.24     84.80 o 
   9  -8   4     2770.48     2750.27    132.72 o 
  10  -8   4        0.17      -36.21     76.39 o 
  11  -8   4      159.13       88.29    100.00 o 
  12  -8   4      289.66      294.14    105.64 o 
  13  -8   4       11.51       19.70    167.76 o 
 -11  -7   4       14.74      -89.48     98.00 o 
 -10  -7   4       53.41       22.19     88.65 o 
  -9  -7   4        6.63       10.65     78.30 o 
  -8  -7   4      542.09      551.37     83.52 o 
  -7  -7   4      782.42      613.05     76.58 o 
  -6  -7   4        1.29       -0.72     51.77 o 
  -5  -7   4     2097.21     2048.73    142.98 o 
  -4  -7   4      780.51      782.98     63.05 o 
  -3  -7   4       17.62      -22.14     30.64 o 
  -2  -7   4      176.11      153.40     33.78 o 
  -1  -7   4      442.69      528.19     44.22 o 
   0  -7   4     2961.57     3070.48     85.40 o 
   1  -7   4      891.13      845.84     45.74 o 
   2  -7   4     1033.83     1075.07     69.06 o 
   3  -7   4     3262.30     3040.08    105.80 o 
   4  -7   4       29.90      -22.84     43.46 o 
   5  -7   4      122.63      137.16     50.34 o 
   6  -7   4      187.66      216.71     55.18 o 
   7  -7   4      464.22      420.21     68.18 o 
   8  -7   4      658.66      795.15    215.22 o 
   9  -7   4       20.73       22.69     67.54 o 
  10  -7   4     1122.34     1226.52    127.46 o 
  11  -7   4      187.73      146.61     87.42 o 
  12  -7   4       28.89       19.10    139.70 o 
  13  -7   4      209.58      197.01    169.55 o 
 -12  -6   4       32.35       14.37    103.89 o 
 -11  -6   4      385.49      370.24    107.86 o 
 -10  -6   4        2.51      -47.84     80.12 o 
  -9  -6   4       51.20       48.97     76.72 o 
  -8  -6   4     1292.83     1226.51     95.71 o 
  -7  -6   4       16.57        7.35     54.65 o 
  -6  -6   4     6108.63     5632.05    170.93 o 
  -5  -6   4      490.05      445.62     92.54 o 
  -4  -6   4      777.61      811.98     61.88 o 
  -3  -6   4     2596.81     2636.87    141.87 o 
  -2  -6   4      166.39      272.14     44.16 o 
  -1  -6   4    12527.67    13192.57    339.44 o 
   0  -6   4      374.30      375.65     34.37 o 
   1  -6   4      332.37      395.01     41.74 o 
   2  -6   4     1351.08     1253.94     66.55 o 
   3  -6   4     1442.12     1317.45     92.54 o 
   4  -6   4       34.28       22.39     45.05 o 
   5  -6   4      333.84      395.00     56.30 o 
   6  -6   4       34.73      -16.21     44.96 o 
   7  -6   4      166.70      144.90     63.58 o 
   8  -6   4      374.99      240.79     64.44 o 
   9  -6   4      519.90      484.49    131.94 o 
  10  -6   4      629.82      868.65    139.10 o 
  11  -6   4        6.78      -99.10     99.10 o 
 -12  -5   4      458.97      411.12    115.88 o 
 -11  -5   4       10.73      -88.53     88.53 o 
 -10  -5   4      284.50      217.92    100.00 o 
  -9  -5   4     1794.06     1714.24    109.39 o 
  -8  -5   4       48.54       36.14     60.43 o 
  -7  -5   4     5472.84     5235.17    213.73 o 
  -6  -5   4     2974.38     3028.39    114.93 o 
  -5  -5   4     2355.55     2531.59    100.00 o 
  -4  -5   4     5286.69     5101.20    155.22 o 
  -3  -5   4      187.87      208.48     42.72 o 
  -2  -5   4      326.95      348.19     31.82 o 
  -1  -5   4      241.32      308.40     31.69 o 
   0  -5   4      849.91     1054.81     46.83 o 
   1  -5   4      532.03      574.25     46.40 o 
   2  -5   4     3877.88     3743.90    251.04 o 
   3  -5   4     1066.44      980.36     61.96 o 
   4  -5   4        9.42      -17.96     40.70 o 
   5  -5   4       49.68       30.61     44.30 o 
   6  -5   4      169.91      163.10     32.36 o 
   7  -5   4       67.75       45.26     39.65 o 
   8  -5   4       16.09       37.01     80.00 o 
   9  -5   4        3.73      -85.37     85.97 o 
  10  -5   4       16.88      125.92    171.94 o 
 -12  -4   4       93.54       78.48     99.37 o 
 -11  -4   4      321.55      244.06     94.74 o 
 -10  -4   4      204.60      149.00     81.87 o 
  -9  -4   4       31.57      109.29     65.80 o 
  -8  -4   4     3786.12     3879.90    142.87 o 
  -7  -4   4      946.50      906.57     73.44 o 
  -6  -4   4      611.69      620.27     60.39 o 
  -5  -4   4      150.82      261.74     56.12 o 
  -4  -4   4       92.21      193.72     42.13 o 
  -3  -4   4       74.57       95.05     36.47 o 
  -2  -4   4      888.56      790.71     38.86 o 
  -1  -4   4      172.38      228.63     26.65 o 
   0  -4   4     3513.83     3385.57     99.36 o 
   1  -4   4      690.31      696.84     47.88 o 
   2  -4   4       34.47       72.77     34.08 o 
   3  -4   4      450.28      534.38     57.01 o 
   4  -4   4     1349.14     1340.26     72.24 o 
   5  -4   4       20.89      -38.82     38.82 o 
   6  -4   4       50.17        7.97     35.69 o 
   7  -4   4      479.97      434.09     59.93 o 
   8  -4   4      189.63      254.84     51.94 o 
   9  -4   4        0.25       32.08     83.88 o 
  10  -4   4      336.75      363.23     78.20 o 
  11  -4   4      124.52      192.24    113.43 o 
  12  -4   4       11.90      248.36    121.79 o 
  13  -4   4       98.87      131.34    135.52 o 
 -13  -3   4      198.42      191.51    116.85 o 
 -12  -3   4       92.64       25.32     94.01 o 
 -11  -3   4       61.67      147.71     88.02 o 
 -10  -3   4       61.88       16.14     71.93 o 
  -9  -3   4     1112.61     1069.88     89.65 o 
  -8  -3   4      579.01      597.95     70.55 o 
  -7  -3   4       54.89       74.08     63.58 o 
  -6  -3   4     3552.60     3558.52    119.67 o 
  -5  -3   4      712.11      795.07     58.61 o 
  -4  -3   4      299.14      315.84     43.88 o 
  -3  -3   4     1316.54     1253.55     61.22 o 
  -2  -3   4      324.98      399.96     28.66 o 
  -1  -3   4      402.75      487.33     31.66 o 
   0  -3   4       18.15        8.69     20.61 o 
   1  -3   4       54.39       35.26     30.25 o 
   2  -3   4      334.18      365.70     41.88 o 
   3  -3   4      310.14      366.88     46.07 o 
   4  -3   4      581.23      588.07     55.35 o 
   5  -3   4       25.33      114.75     48.38 o 
   6  -3   4      206.02      203.01     35.93 o 
   7  -3   4       10.76      -35.92     35.92 o 
   8  -3   4       35.08       39.40     44.93 o 
   9  -3   4      170.60      134.18     52.63 o 
  10  -3   4      569.70      625.61     88.86 o 
  11  -3   4        0.08       96.12    122.98 o 
  12  -3   4        3.43        8.96    137.91 o 
  13  -3   4        2.27     -140.89    140.89 o 
 -13  -2   4       15.45      -32.11    108.38 o 
 -12  -2   4      303.37      374.32    103.45 o 
 -11  -2   4       26.31       63.92     80.55 o 
 -10  -2   4      272.97      300.64     77.27 o 
  -9  -2   4      825.45      927.57     84.57 o 
  -8  -2   4        3.68       45.47     51.21 o 
  -7  -2   4     2796.42     3051.52    114.06 o 
  -6  -2   4      748.43      879.11     64.64 o 
  -5  -2   4      175.20      150.02     41.74 o 
  -4  -2   4       29.41       39.25     33.82 o 
  -3  -2   4     6539.18     6985.24    170.70 o 
  -2  -2   4     5787.08     6528.76    147.36 o 
  -1  -2   4      245.99      292.07     30.08 o 
   0  -2   4      220.55      235.65     24.19 o 
   1  -2   4        6.41       23.60     20.16 o 
   2  -2   4     2264.62     2298.88     62.43 o 
   3  -2   4    10123.43    10472.65    205.13 o 
   4  -2   4     1976.34     2094.30     64.60 o 
   5  -2   4      937.44      935.84     63.94 o 
   6  -2   4       50.83       28.94     34.54 o 
   7  -2   4      137.24      162.55     44.62 o 
   8  -2   4        2.02      -24.33     52.38 o 
   9  -2   4      232.10      295.07     63.23 o 
  10  -2   4      103.65      135.52    115.82 o 
  11  -2   4      175.75      222.68    139.10 o 
  12  -2   4      262.02      313.43    168.36 o 
 -13  -1   4      297.29      340.90    116.91 o 
 -12  -1   4      103.31       77.36     91.14 o 
 -11  -1   4        4.96      -63.28     72.61 o 
 -10  -1   4      922.54      806.30     89.44 o 
  -9  -1   4       26.92       35.82     57.83 o 
  -8  -1   4     1391.65     1429.99    114.33 o 
  -7  -1   4       64.56       22.29     40.23 o 
  -6  -1   4       82.49       87.64     41.27 o 
  -5  -1   4    14907.31    15970.58    391.34 o 
  -4  -1   4      663.32      719.92     49.77 o 
  -3  -1   4      557.81      593.28     42.46 o 
  -2  -1   4     3645.22     3525.62     79.23 o 
  -1  -1   4     2340.26     2293.09     58.07 o 
   0  -1   4    14232.19    14086.67    258.88 o 
   1  -1   4     5784.31     5534.72    113.27 o 
   2  -1   4    21471.01    22883.93    420.32 o 
   3  -1   4    12156.86    12508.96    239.75 o 
   4  -1   4        7.27       14.43     31.21 o 
   5  -1   4     3765.83     3765.78    108.46 o 
   6  -1   4      300.38      304.13     54.02 o 
   7  -1   4       37.81        9.30     42.66 o 
   8  -1   4        3.37      -48.63     48.63 o 
   9  -1   4      604.00      708.38     75.67 o 
  10  -1   4      208.75      198.36     99.10 o 
  11  -1   4      226.83      373.73    157.61 o 
  12  -1   4        0.20     -161.79    161.79 o 
 -14   0   4      340.05      394.24    127.81 o 
 -13   0   4       79.87      -19.59    170.15 o 
 -12   0   4      212.93      164.72     92.92 o 
 -11   0   4      769.98      805.01    142.98 o 
 -10   0   4      342.29      243.67     73.88 o 
  -9   0   4      438.34      429.19     71.02 o 
  -8   0   4      296.21      322.96     80.00 o 
  -7   0   4      334.49      276.72     50.04 o 
  -6   0   4     7167.47     7235.53    188.05 o 
  -5   0   4     5970.26     6934.57    176.29 o 
  -4   0   4    19223.93    21085.12    644.47 o 
  -3   0   4     1206.08      997.22     47.65 o 
  -2   0   4     2153.12     2118.51     56.44 o 
  -1   0   4    10214.92    10053.53    188.60 o 
   0   0   4      231.50      297.62     24.59 o 
   1   0   4        5.95        8.25     22.68 o 
   2   0   4     4672.83     4501.14    199.61 o 
   3   0   4       54.27       66.88     30.61 o 
   4   0   4     1914.24     1980.64     76.50 o 
   5   0   4       26.91      -18.03     35.35 o 
   6   0   4      175.91      181.35     61.19 o 
   7   0   4       25.21      -26.64     45.75 o 
   8   0   4        9.98      -40.08     55.46 o 
   9   0   4       69.27      -74.71     74.71 o 
  10   0   4       54.45      -94.33     94.33 o 
  11   0   4       16.97      -13.73    160.00 o 
  12   0   4      438.38      336.71    196.42 o 
 -14   1   4      150.27     -100.07    114.21 o 
 -13   1   4      343.13      286.50    109.04 o 
 -12   1   4     1500.77     1672.57    129.69 o 
 -11   1   4      205.85      111.34     78.52 o 
 -10   1   4     2160.62     1980.26    115.01 o 
  -9   1   4     1240.46     1435.82     94.52 o 
  -8   1   4      160.86       43.55     50.01 o 
  -7   1   4     5299.86     5245.66    154.29 o 
  -6   1   4     2098.83     2208.05     87.88 o 
  -5   1   4    19430.61    20374.81    376.83 o 
  -4   1   4    36288.69    37335.25    668.28 o 
  -3   1   4      184.33      281.82     25.38 o 
  -2   1   4    17482.49    17502.92    317.85 o 
  -1   1   4      764.93      703.44     52.07 o 
   0   1   4      140.31      212.83     26.10 o 
   1   1   4    22139.21    22802.23    567.42 o 
   2   1   4      428.30      485.90     37.43 o 
   3   1   4      762.65      799.06     47.80 o 
   4   1   4      237.40      183.29     38.00 o 
   5   1   4     2001.06     2128.59     76.81 o 
   6   1   4      708.00      876.94    107.21 o 
   7   1   4      340.48      299.68     73.33 o 
   8   1   4        5.31      -55.21     55.21 o 
   9   1   4       73.64      -74.42     85.97 o 
  10   1   4       43.78      -64.98     97.90 o 
  11   1   4      185.80      244.56    127.26 o 
 -14   2   4        0.03     -135.82    135.82 o 
 -13   2   4      474.44      276.87    106.07 o 
 -12   2   4       25.34      -80.36     80.36 o 
 -11   2   4      665.43      510.57     92.20 o 
 -10   2   4      737.13      774.17     85.78 o 
  -9   2   4        3.82      -24.89     54.02 o 
  -8   2   4     4400.82     4432.63    143.03 o 
  -7   2   4     1499.11     1446.30     60.24 o 
  -6   2   4      159.91      171.75     34.22 o 
  -5   2   4    31347.76    32769.88    627.05 o 
  -4   2   4     1083.32     1203.44     49.17 o 
  -3   2   4     5093.55     4855.12    102.89 o 
  -2   2   4     4424.73     4406.52    131.71 o 
  -1   2   4        3.19       21.11     35.70 o 
   0   2   4     3353.18     3017.81    104.03 o 
   1   2   4     5915.13     6010.92    230.86 o 
   2   2   4     8298.65     8443.62    198.15 o 
   3   2   4     2050.16     2152.50     83.29 o 
   4   2   4       27.43       -7.47     34.81 o 
   5   2   4      608.23      774.88     67.40 o 
   6   2   4      662.53      778.99     76.15 o 
   7   2   4      242.42      158.80    102.09 o 
   8   2   4      246.63      186.23     90.43 o 
   9   2   4       93.03      -49.48     95.31 o 
  10   2   4       25.21      -86.07    107.75 o 
  11   2   4       17.97      184.40    132.35 o 
 -14   3   4       47.79     -108.63    108.63 o 
 -13   3   4       31.64      -92.50     92.50 o 
 -12   3   4      526.01      551.39    167.76 o 
 -11   3   4     1986.46     2028.21    125.21 o 
 -10   3   4       47.99      -35.36     79.10 o 
  -9   3   4      194.34       96.99     45.81 o 
  -8   3   4     1193.31     1003.96     58.00 o 
  -7   3   4      816.08      759.67     52.13 o 
  -6   3   4     7764.59     7578.98    161.49 o 
  -5   3   4     1902.50     2114.44     66.68 o 
  -4   3   4    35095.14    33408.29    601.99 o 
  -3   3   4      165.96      183.19     25.03 o 
  -2   3   4     1815.09     1644.76     73.28 o 
  -1   3   4     1265.08     1249.95     65.62 o 
   0   3   4     2677.28     2562.18    101.53 o 
   1   3   4     5737.24     5948.41    232.42 o 
   2   3   4     9656.33     9961.27    287.02 o 
   3   3   4     2692.51     2579.02     77.44 o 
   4   3   4     2095.14     2111.42     83.40 o 
   5   3   4      149.95       66.16     52.97 o 
   6   3   4      352.02      391.74     78.69 o 
   7   3   4     1642.88     1316.65    263.58 o 
   8   3   4      284.45      369.27     97.73 o 
   9   3   4       21.59       56.87    102.50 o 
  10   3   4       31.21       55.17    118.66 o 
  11   3   4        3.29      -34.72    143.78 o 
 -14   4   4      116.20       17.93    111.95 o 
 -13   4   4       13.24      -46.34     91.37 o 
 -12   4   4      347.45      239.13     89.86 o 
 -11   4   4      606.16      560.62    105.07 o 
 -10   4   4      425.77      438.19     75.31 o 
  -9   4   4       29.83      -43.09     43.09 o 
  -8   4   4      183.62      140.55     42.11 o 
  -7   4   4     6065.48     6139.82    189.22 o 
  -6   4   4      324.06      367.54     75.09 o 
  -5   4   4     2462.77     2361.61     71.50 o 
  -4   4   4    14948.13    15062.40    282.63 o 
  -3   4   4     1719.86     1752.36     53.03 o 
  -2   4   4      258.65      369.93     48.27 o 
  -1   4   4        4.77       47.38     40.60 o 
   0   4   4     1370.44     1378.20     71.71 o 
   1   4   4     4116.91     3907.68     95.00 o 
   2   4   4       93.55       11.06     39.33 o 
   3   4   4     2187.05     2153.82     96.15 o 
   4   4   4       25.54       32.97     36.45 o 
   5   4   4      151.63       99.25     42.48 o 
   6   4   4      338.88      474.86     82.80 o 
   7   4   4       17.38     -112.24    112.24 o 
   8   4   4      420.83      324.62    127.46 o 
   9   4   4       37.07      -34.73    106.72 o 
  10   4   4        1.12      -89.91    127.65 o 
 -15   5   4       95.97     -130.74    177.91 o 
 -14   5   4       18.91     -128.36    161.79 o 
 -13   5   4      287.51      251.67    103.38 o 
 -12   5   4      126.21      -53.97     81.12 o 
 -11   5   4      641.63      554.50     92.59 o 
 -10   5   4      120.59      141.03     52.87 o 
  -9   5   4      892.71      934.80     65.93 o 
  -8   5   4     1690.50     1856.51     74.78 o 
  -7   5   4     2187.21     2073.78     79.87 o 
  -6   5   4      147.11       95.13     48.03 o 
  -5   5   4    10247.69    10309.70    206.23 o 
  -4   5   4      500.61      594.51     40.76 o 
  -3   5   4      519.24      516.46     58.09 o 
  -2   5   4        6.65       11.62     43.41 o 
  -1   5   4      573.33      520.79     66.86 o 
   0   5   4     3295.96     3007.10    112.85 o 
   1   5   4      745.13      923.53     50.08 o 
   2   5   4     2729.97     2547.65     75.83 o 
   3   5   4      477.13      539.56     63.99 o 
   4   5   4     2845.96     2844.63     96.37 o 
   5   5   4       87.11      -40.05     47.78 o 
   6   5   4       64.15      -38.12     49.45 o 
   7   5   4     1351.34     1414.72    113.73 o 
   8   5   4      578.34      675.22    167.76 o 
   9   5   4       39.26       33.76    115.12 o 
  10   5   4        6.51      -35.22    176.12 o 
 -15   6   4        3.99     -168.36    168.36 o 
 -14   6   4       72.64       -2.99    157.61 o 
 -13   6   4       35.41       -2.37     91.19 o 
 -12   6   4       33.71      -38.23     77.61 o 
 -11   6   4     1445.14     1626.72    113.18 o 
 -10   6   4        3.86      -11.80     53.57 o 
  -9   6   4      317.68      200.19     52.12 o 
  -8   6   4        5.48      -16.88     40.98 o 
  -7   6   4       60.29       -1.18     43.34 o 
  -6   6   4      320.32      236.02     39.43 o 
  -5   6   4      272.16      276.09     35.98 o 
  -4   6   4     2101.71     2078.04     69.46 o 
  -3   6   4       32.08       84.08     49.13 o 
  -2   6   4       10.91      -38.24     45.01 o 
  -1   6   4     2503.07     2291.50    107.94 o 
   0   6   4      672.38      717.14     65.14 o 
   1   6   4      764.55      797.72     72.72 o 
   2   6   4     2061.23     1923.51     70.91 o 
   3   6   4       10.66      -31.61     51.94 o 
   4   6   4      908.43      999.27     50.19 o 
   5   6   4      255.44      257.44     56.60 o 
   6   6   4       21.70       15.29     76.76 o 
   7   6   4      469.78      558.45    105.40 o 
   9   6   4       67.78        3.58    165.97 o 
 -15   7   4       43.16       73.43    177.31 o 
 -14   7   4       14.23     -143.28    143.28 o 
 -13   7   4       38.80     -114.63    136.12 o 
 -12   7   4      138.15        2.42     79.86 o 
 -11   7   4      363.03      489.20     71.93 o 
 -10   7   4      587.96      643.18     68.84 o 
  -9   7   4       35.01       -5.74     47.45 o 
  -8   7   4     2280.16     2505.22     88.10 o 
  -7   7   4      740.88      836.22     54.96 o 
  -6   7   4      162.47       50.41     55.51 o 
  -5   7   4     2448.54     2358.73     79.13 o 
  -4   7   4      704.38      665.69     47.68 o 
  -3   7   4      127.04      160.10     56.78 o 
  -2   7   4     5206.11     4699.39    164.08 o 
  -1   7   4     1065.18     1035.60     81.16 o 
   0   7   4     3351.40     3305.32    136.00 o 
   1   7   4     1737.39     1691.65    106.59 o 
   2   7   4        0.23      -33.96     34.67 o 
   3   7   4     2386.27     2324.71    125.09 o 
   4   7   4      569.23      615.77     50.10 o 
   5   7   4       23.00       12.29     66.36 o 
   6   7   4       82.26      -14.93    106.27 o 
   7   7   4       21.71      -56.12    115.82 o 
   9   7   4        4.22     -153.43    153.43 o 
 -14   8   4        1.08       82.39    152.83 o 
 -13   8   4       21.12       10.75    125.37 o 
 -12   8   4       49.77      -12.36    162.39 o 
 -11   8   4      463.40      417.68     71.44 o 
 -10   8   4        1.84      -16.78     55.17 o 
  -9   8   4       66.57       37.57     48.53 o 
  -8   8   4     1031.42     1156.91     63.23 o 
  -7   8   4      638.60      686.93     79.68 o 
  -6   8   4      700.64      754.07     60.25 o 
  -5   8   4    10274.89    10146.68    212.63 o 
  -4   8   4       60.90       80.42     49.85 o 
  -3   8   4     3891.92     3928.92    149.09 o 
  -2   8   4     1523.22     1341.21     89.59 o 
  -1   8   4      452.09      492.03     70.12 o 
   0   8   4     4569.92     4727.25    330.44 o 
   1   8   4       29.66       41.26     44.12 o 
   2   8   4     2190.88     1787.75    111.72 o 
   3   8   4     1634.37     1342.35    102.93 o 
   4   8   4       50.32       92.56     80.00 o 
   5   8   4      756.81      671.04    144.48 o 
   6   8   4      141.34      122.98    121.19 o 
   7   8   4      123.30      133.13    128.95 o 
   8   8   4       23.38     -121.19    146.86 o 
 -14   9   4       23.83      368.95    141.49 o 
 -13   9   4       21.62      175.52    121.19 o 
 -12   9   4       81.45      190.97     82.74 o 
 -11   9   4      126.71      133.49     85.22 o 
 -10   9   4        6.17      -35.42     73.73 o 
  -9   9   4      820.25     1040.72     98.92 o 
  -8   9   4        9.26       34.46     55.66 o 
  -7   9   4      920.55      932.31     72.27 o 
  -6   9   4     1489.20     1495.95     76.69 o 
  -5   9   4      121.13      134.00     45.99 o 
  -4   9   4     2634.13     2579.68     87.41 o 
  -3   9   4      616.56      675.26    112.83 o 
  -2   9   4      502.96      407.10     75.58 o 
  -1   9   4     4070.79     3928.39    355.52 o 
   0   9   4      193.08      182.37    123.28 o 
   1   9   4      715.60      672.04     94.03 o 
   2   9   4      904.37     1074.55    101.29 o 
   3   9   4       11.76       39.09     67.23 o 
   4   9   4     2742.95     2554.55    155.22 o 
   5   9   4       32.72      -74.63    115.22 o 
   6   9   4      284.13      431.04    140.89 o 
 -12  10   4      109.70      -75.82    151.64 o 
 -11  10   4        4.04     -130.74    130.74 o 
 -10  10   4      223.29      191.21     76.41 o 
  -9  10   4       88.50        5.48     64.42 o 
  -8  10   4       27.46      -48.22     58.67 o 
  -7  10   4      730.53      830.91     73.47 o 
  -6  10   4      197.20      135.33     54.43 o 
  -5  10   4     1715.11     1766.92     83.69 o 
  -4  10   4     1780.80     1772.51    114.41 o 
  -3  10   4        6.34      -78.87    156.42 o 
  -2  10   4     3617.86     3406.69    266.27 o 
  -1  10   4      450.08      531.21     97.61 o 
   0  10   4      556.71      533.69     89.16 o 
   1  10   4      182.48      202.12     77.85 o 
   2  10   4      438.80      332.01     84.15 o 
   3  10   4     2430.85     2284.78    134.46 o 
   4  10   4       87.59       49.55    118.21 o 
   5  10   4      388.61      373.13    140.89 o 
   6  10   4      443.42      557.61    150.45 o 
 -14  11   4        1.20      -18.51    248.95 o 
 -13  11   4       38.17     -142.69    204.77 o 
 -12  11   4       11.12      -65.35    118.13 o 
 -11  11   4        1.40     -105.64    105.64 o 
 -10  11   4       67.29       30.02     76.02 o 
  -9  11   4        8.12      -35.03     69.03 o 
  -8  11   4      503.57      600.92     77.61 o 
  -7  11   4        3.18      -58.48     58.48 o 
  -6  11   4      597.58      718.78     97.28 o 
  -5  11   4     3252.43     3316.20    155.69 o 
  -4  11   4       33.69       67.61    102.69 o 
  -3  11   4     1892.77     1986.38    126.86 o 
  -2  11   4      281.02      226.04     83.75 o 
  -1  11   4      266.23      258.79     83.29 o 
   0  11   4        7.63      -39.62     78.51 o 
   1  11   4      366.26      346.54     89.93 o 
   2  11   4      818.04      947.25    110.81 o 
   3  11   4       81.95       28.85     84.89 o 
   4  11   4      402.85      320.00    138.51 o 
   5  11   4      695.80      908.05    172.54 o 
   6  11   4        0.37       51.94    135.52 o 
 -14  12   4        5.03     -269.85    269.85 o 
 -13  12   4       15.26     -139.53    139.53 o 
 -12  12   4        8.99     -121.86    121.86 o 
 -11  12   4       97.90      -26.79    120.32 o 
 -10  12   4       92.91       47.31    112.43 o 
  -9  12   4       81.52       78.65     92.54 o 
  -8  12   4      190.79      315.26     92.81 o 
  -7  12   4       76.73      -27.10     95.52 o 
  -6  12   4        5.60      -93.43     93.43 o 
  -5  12   4        3.70      -21.04     79.68 o 
  -4  12   4      647.77      751.17    104.94 o 
  -3  12   4      260.31       97.19     88.66 o 
  -2  12   4        1.88      -75.37     77.32 o 
  -1  12   4      149.89      136.34     85.86 o 
   0  12   4       12.03        0.98     78.78 o 
   1  12   4      109.01      132.14     85.62 o 
   2  12   4      105.19      123.06     91.82 o 
   3  12   4      138.70      197.61    133.13 o 
   4  12   4      763.64      631.04    156.42 o 
   5  12   4        0.99      -11.94    116.42 o 
 -13  13   4        0.21     -133.73    190.45 o 
 -12  13   4       11.05     -174.33    174.33 o 
 -11  13   4        9.97      -66.86    162.39 o 
 -10  13   4        8.05     -153.43    153.43 o 
  -9  13   4       38.20       14.33    154.63 o 
  -8  13   4       46.96      -36.99     88.36 o 
  -7  13   4      122.93      -49.18     92.01 o 
  -6  13   4      531.51      650.69    109.11 o 
  -5  13   4       58.26      -78.83     78.83 o 
  -4  13   4      112.10       31.92     90.12 o 
  -3  13   4       30.74      -14.01     90.20 o 
  -2  13   4      114.59      130.26     91.09 o 
  -1  13   4       41.20      -81.36     81.36 o 
   0  13   4      381.35      371.13    100.89 o 
   1  13   4      282.89      166.00     96.31 o 
   2  13   4       20.71      -36.08     92.54 o 
   3  13   4      368.58      552.83    155.82 o 
   4  13   4       34.30       13.13    125.37 o 
 -13  14   4      112.75       11.94    208.95 o 
 -12  14   4        8.61     -182.68    182.68 o 
 -11  14   4        8.73     -168.95    168.95 o 
 -10  14   4       49.50     -162.98    162.98 o 
  -9  14   4        1.71     -160.00    160.00 o 
  -8  14   4       17.75     -153.43    153.43 o 
  -7  14   4       15.02      -52.25     95.93 o 
  -6  14   4      169.75       96.41     99.93 o 
  -5  14   4        2.04       11.58     93.85 o 
  -4  14   4        3.20      -96.56     96.56 o 
  -3  14   4     1082.81     1216.19    142.09 o 
  -2  14   4      135.32      -15.35     94.23 o 
  -1  14   4      229.17      141.70    103.02 o 
   0  14   4      470.40      396.82    109.04 o 
   1  14   4        0.05      -59.19     93.94 o 
   2  14   4      319.88      225.67    146.86 o 
   3  14   4      253.29      266.86    143.88 o 
 -12  15   4       39.92     -186.86    203.58 o 
 -11  15   4        0.38     -122.98    190.45 o 
 -10  15   4       64.83      -27.46    187.46 o 
  -9  15   4        0.50     -164.77    164.77 o 
  -8  15   4       16.90      -65.67    169.55 o 
  -7  15   4        3.45      -95.75     95.75 o 
  -6  15   4       36.95      -55.83    103.70 o 
  -5  15   4        0.09      -24.67    101.04 o 
  -4  15   4      536.13      476.03    140.30 o 
  -3  15   4      120.94      -68.19    181.19 o 
  -2  15   4       60.02      -90.14    137.61 o 
  -1  15   4      232.41      221.41    115.22 o 
   0  15   4       38.60      -83.05    103.98 o 
   1  15   4      488.42      369.86    121.80 o 
   2  15   4      262.06      238.21    146.86 o 
 -11  16   4       39.90     -132.54    188.06 o 
 -10  16   4       10.53     -189.25    189.25 o 
  -9  16   4        5.73     -182.68    182.68 o 
  -8  16   4        2.89      -79.40    177.31 o 
  -7  16   4       13.70       13.73    183.28 o 
  -6  16   4       25.64      -85.25    111.59 o 
  -5  16   4       34.13       10.82    115.12 o 
  -4  16   4      251.49       90.57    115.48 o 
  -3  16   4        0.49      -60.53    108.36 o 
  -2  16   4      109.11       59.45    148.36 o 
  -1  16   4        0.58     -150.35    174.62 o 
   0  16   4      229.15      300.84    130.63 o 
 -10  17   4       14.86     -130.74    191.64 o 
  -9  17   4        0.06     -160.00    198.80 o 
  -8  17   4       27.44        6.57    200.59 o 
  -7  17   4        9.55       -4.78    193.43 o 
  -6  17   4       44.75     -120.00    185.67 o 
  -5  17   4       19.18        9.59    152.83 o 
  -4  17   4       41.81      -72.95    206.27 o 
  -3  17   4      166.60      127.72    125.93 o 
  -2  17   4      120.14      -97.30    145.37 o 
  -7  18   4        2.18      -53.73    195.82 o 
  -6  18   4       12.85     -191.64    191.64 o 
  -5  18   4       11.34      -91.94    200.00 o 
   2 -19   5       10.47     -184.48    191.64 o 
   3 -19   5        1.88     -189.25    189.25 o 
   4 -19   5        7.72      -37.64    177.91 o 
   5 -19   5      137.18     -100.18    138.56 o 
   6 -19   5       69.79       49.57    141.66 o 
   7 -19   5       16.76      -12.66    138.34 o 
   1 -18   5        1.22       42.92    141.72 o 
   2 -18   5       85.38      -76.81    134.97 o 
   3 -18   5      108.74       12.14    131.81 o 
   4 -18   5       22.38     -102.92    123.07 o 
   5 -18   5       91.12      -17.34    160.60 o 
   6 -18   5        0.54     -118.61    127.25 o 
   7 -18   5       40.05     -127.43    127.43 o 
   8 -18   5       37.70      -17.71    132.41 o 
   9 -18   5        0.30     -117.23    142.02 o 
  -3 -17   5        2.95      -34.03    122.98 o 
  -2 -17   5      150.23      269.09    123.48 o 
  -1 -17   5      374.12      473.43    223.88 o 
   0 -17   5        0.62       52.54    195.22 o 
   1 -17   5      534.69      768.11    137.20 o 
   2 -17   5       94.76       79.72    116.79 o 
   3 -17   5      296.13      313.89    121.82 o 
   4 -17   5      170.92      179.94    119.58 o 
   5 -17   5        0.95     -111.75    111.75 o 
   6 -17   5      180.23      154.82    123.69 o 
   7 -17   5      143.56      194.29    126.83 o 
   8 -17   5       19.49       97.39    122.55 o 
   9 -17   5      151.98       13.71    133.39 o 
  10 -17   5        2.81      -79.86    134.32 o 
  -4 -16   5      226.60      146.12    126.27 o 
  -3 -16   5      113.81       37.20    114.42 o 
  -2 -16   5      250.47      274.20    111.14 o 
  -1 -16   5       13.03      -32.16     94.96 o 
   0 -16   5     1144.09     1583.91    139.19 o 
   1 -16   5      116.88       95.03    108.21 o 
   2 -16   5      458.80      382.46    112.85 o 
   3 -16   5      502.93      447.41    114.34 o 
   4 -16   5       19.09        0.08    104.64 o 
   5 -16   5      634.01      672.25    123.01 o 
   6 -16   5      448.90      537.45    121.11 o 
   7 -16   5      111.31       -2.34    114.58 o 
   8 -16   5      385.34      562.56    129.67 o 
   9 -16   5       94.32      170.80    128.76 o 
  10 -16   5      141.08       90.84    137.42 o 
  11 -16   5        8.38      -51.70    134.83 o 
  -5 -15   5       62.27       73.18    115.08 o 
  -4 -15   5      207.81      172.24    121.79 o 
  -3 -15   5      286.98      307.80    106.22 o 
  -2 -15   5       10.53      -16.43     91.94 o 
  -1 -15   5     1111.81     1456.57    121.98 o 
   0 -15   5      970.20     1126.88    103.78 o 
   1 -15   5      158.39      150.91     99.97 o 
   2 -15   5     2103.62     2405.41    143.29 o 
   3 -15   5      401.79      218.02    101.12 o 
   4 -15   5      731.54      816.43    113.87 o 
   5 -15   5      596.24      728.74    112.58 o 
   6 -15   5       68.13      -21.36     96.79 o 
   7 -15   5      484.91      441.50    130.74 o 
   8 -15   5        0.85       10.14    104.79 o 
   9 -15   5      534.96      716.02    133.80 o 
  10 -15   5      184.72      172.23    130.56 o 
  11 -15   5        1.01      -85.71    134.43 o 
  -6 -14   5       17.02     -106.24    106.24 o 
  -5 -14   5      180.58      104.68    185.97 o 
  -4 -14   5      569.28      544.29    109.86 o 
  -3 -14   5      291.14      228.64     92.89 o 
  -2 -14   5      353.25      448.35     94.27 o 
  -1 -14   5      412.87      462.47     77.01 o 
   0 -14   5       57.03       42.62     64.74 o 
   1 -14   5     2333.83     2540.67    286.27 o 
   2 -14   5      995.95     1213.20    111.02 o 
   3 -14   5      472.98      542.29     96.80 o 
   4 -14   5       16.67      -78.87     85.97 o 
   5 -14   5       12.01       -0.77     98.21 o 
   6 -14   5      408.58      416.28     98.26 o 
   7 -14   5        3.24       45.28     92.95 o 
   8 -14   5      238.10      212.32    104.25 o 
   9 -14   5      321.51      494.50    120.71 o 
  10 -14   5        0.05       -4.25    120.94 o 
  11 -14   5       86.51      -43.74    128.42 o 
  12 -14   5      101.24       41.57    142.73 o 
  -7 -13   5      186.40      160.39    112.06 o 
  -6 -13   5        1.85      -29.45     96.24 o 
  -5 -13   5      623.33      550.52    162.68 o 
  -4 -13   5      149.08       35.31     82.87 o 
  -3 -13   5      509.10      656.06    130.45 o 
  -2 -13   5     1010.62     1151.96    101.93 o 
  -1 -13   5        0.11      -56.04     56.04 o 
   0 -13   5      577.37      729.63     71.96 o 
   1 -13   5      391.83      453.07     82.41 o 
   2 -13   5     1040.65     1080.10    106.86 o 
   3 -13   5     1182.57     1340.75    104.51 o 
   4 -13   5       43.41      -69.20     73.26 o 
   5 -13   5      228.93      176.96     81.79 o 
   6 -13   5      142.59      225.38     82.35 o 
   7 -13   5      753.40      772.80    103.35 o 
   8 -13   5     1208.67     1081.07    121.87 o 
   9 -13   5      107.84      219.74    109.44 o 
  10 -13   5      296.35      307.96    160.60 o 
  11 -13   5      257.08      281.66    127.23 o 
  12 -13   5       54.44       -9.18    130.06 o 
  -8 -12   5       40.85       78.54    119.10 o 
  -7 -12   5      171.17      115.59    101.38 o 
  -6 -12   5      196.57      176.54     92.92 o 
  -5 -12   5      125.57       10.73     81.21 o 
  -4 -12   5      206.57      150.33     74.92 o 
  -3 -12   5      161.65      102.79     71.33 o 
  -2 -12   5      106.75       41.12     53.60 o 
  -1 -12   5      394.13      626.98     95.72 o 
   0 -12   5      880.95      949.47     70.24 o 
   1 -12   5       36.78      -19.44     61.97 o 
   2 -12   5     5036.08     5252.11    285.67 o 
   3 -12   5      470.32      324.61    165.07 o 
   4 -12   5        6.42      -63.22     63.22 o 
   5 -12   5        4.11      -31.20     67.82 o 
   6 -12   5       78.69        6.46     70.54 o 
   7 -12   5     1119.26     1288.33    105.31 o 
   8 -12   5      245.70      289.67     93.08 o 
   9 -12   5      214.08      287.24    101.71 o 
  10 -12   5      251.29      189.67    108.83 o 
  11 -12   5        0.27      -77.07    110.07 o 
  12 -12   5        8.74      -47.35    120.32 o 
  -9 -11   5        0.32       17.75    105.65 o 
  -8 -11   5      178.44      149.06     98.88 o 
  -7 -11   5       97.53      136.83     94.35 o 
  -6 -11   5      425.97      290.56     88.42 o 
  -5 -11   5       39.25      -35.18     68.20 o 
  -4 -11   5       27.87      -13.03     62.60 o 
  -3 -11   5        2.88      -21.35     56.16 o 
  -2 -11   5      451.39      507.46     59.09 o 
  -1 -11   5      150.07      173.43     50.12 o 
   0 -11   5      230.41      245.34     48.73 o 
   1 -11   5     2819.47     2830.87    101.70 o 
   2 -11   5      271.62      265.30     65.65 o 
   3 -11   5      992.42      923.55    114.63 o 
   4 -11   5      253.55      288.83     68.98 o 
   5 -11   5       78.88        8.86     62.69 o 
   6 -11   5       20.25       14.91     62.66 o 
   7 -11   5       10.83      -57.73     67.54 o 
   8 -11   5     1025.24     1068.82    105.52 o 
   9 -11   5      889.21      917.85    157.01 o 
  10 -11   5        8.24       37.88     99.60 o 
  11 -11   5      142.28      140.48    108.09 o 
  12 -11   5      152.85       14.06    120.79 o 
  -9 -10   5       80.00      115.53    100.39 o 
  -8 -10   5        0.05      -45.95     83.30 o 
  -7 -10   5      485.88      443.11     91.96 o 
  -6 -10   5        7.66      -62.67     67.17 o 
  -5 -10   5      212.39      167.84     67.82 o 
  -4 -10   5      129.30       60.87     58.86 o 
  -3 -10   5        2.33      -41.27     52.22 o 
  -2 -10   5       51.37        7.57     48.03 o 
  -1 -10   5        5.40      -43.28     43.28 o 
   0 -10   5       49.36       71.82     38.09 o 
   1 -10   5     2047.21     2097.14     75.76 o 
   2 -10   5     4755.66     4696.94    139.37 o 
   3 -10   5      136.60      136.51     54.65 o 
   4 -10   5       53.85       47.22     54.61 o 
   5 -10   5      244.60      206.02     63.73 o 
   6 -10   5      171.54       15.36     61.56 o 
   7 -10   5      276.48      274.10     72.75 o 
   8 -10   5     1311.03     1350.23    104.63 o 
   9 -10   5       44.39      119.61     82.39 o 
  10 -10   5      465.73      623.57    108.89 o 
  11 -10   5        1.69        8.75    101.44 o 
  12 -10   5       51.07       52.89    111.93 o 
  13 -10   5      281.93      764.77    218.51 o 
 -10  -9   5       34.28      -29.01     96.95 o 
  -9  -9   5        1.07      -14.11     86.44 o 
  -8  -9   5        2.32      -15.77     77.42 o 
  -7  -9   5       31.00       -1.87     69.40 o 
  -6  -9   5      341.55      226.57     69.95 o 
  -5  -9   5        0.21      -51.68     51.68 o 
  -4  -9   5      113.97      106.30     75.82 o 
  -3  -9   5      238.30      262.39     42.82 o 
  -2  -9   5      325.95      347.17     43.61 o 
  -1  -9   5     1507.64     1449.43     64.22 o 
   0  -9   5      504.06      550.67     46.40 o 
   1  -9   5     2213.47     2088.50     71.91 o 
   2  -9   5     7006.37     6350.51    178.15 o 
   3  -9   5      174.80       98.99     49.90 o 
   4  -9   5     3864.11     3761.63    130.50 o 
   5  -9   5      888.45      826.66     78.78 o 
   6  -9   5       57.32       75.50     60.33 o 
   7  -9   5     1556.06     1404.34     98.36 o 
   8  -9   5        0.92       50.71     69.02 o 
   9  -9   5     1286.91     1330.06    108.37 o 
  10  -9   5      255.65      377.31     94.54 o 
  11  -9   5       99.52      -14.76     93.24 o 
  12  -9   5      117.52       93.19    112.49 o 
  13  -9   5       19.11      163.58    189.85 o 
 -11  -8   5        5.07      -13.06     98.39 o 
 -10  -8   5       13.01      -22.66     88.59 o 
  -9  -8   5      266.15      189.55     88.20 o 
  -8  -8   5      197.47      132.09     74.11 o 
  -7  -8   5       10.36      -60.72     60.72 o 
  -6  -8   5       41.36      -53.82     53.82 o 
  -5  -8   5     1141.31     1089.34     80.70 o 
  -4  -8   5       26.29      -45.79     45.79 o 
  -3  -8   5        4.13      -10.53     31.47 o 
  -2  -8   5     1942.69     1977.65    101.23 o 
  -1  -8   5      686.51      670.29     46.17 o 
   0  -8   5      190.86      178.23     35.96 o 
   1  -8   5     6705.11     6383.71    141.28 o 
   2  -8   5      462.65      448.78     57.06 o 
   3  -8   5      414.14      496.13     58.45 o 
   4  -8   5      638.14      644.50     65.40 o 
   5  -8   5       19.18       10.52     47.94 o 
   6  -8   5     2341.45     2013.67    102.74 o 
   7  -8   5     1555.52     1499.27     99.42 o 
   8  -8   5      652.86      684.36    142.98 o 
   9  -8   5      542.32      589.83     86.71 o 
  10  -8   5       42.36       78.36     86.33 o 
  11  -8   5       51.34      -78.59     90.01 o 
  12  -8   5        1.47      -15.90    105.05 o 
  13  -8   5      303.73       74.03    182.09 o 
 -11  -7   5        0.52      -22.42     91.39 o 
 -10  -7   5       28.49      -39.40     84.84 o 
  -9  -7   5       43.49       42.61     77.64 o 
  -8  -7   5       13.58      -63.03     63.03 o 
  -7  -7   5        1.93       25.91     58.39 o 
  -6  -7   5     2284.82     2209.51    114.03 o 
  -5  -7   5      156.16       47.50     51.65 o 
  -4  -7   5      340.85      370.50     52.84 o 
  -3  -7   5     1421.32     1176.44     96.45 o 
  -2  -7   5        6.91      -28.26     28.26 o 
  -1  -7   5       49.97        7.83     30.10 o 
   0  -7   5     3092.71     3008.58     82.85 o 
   1  -7   5     2580.58     2605.87     75.13 o 
   2  -7   5     1096.92      948.78    105.37 o 
   3  -7   5      293.23      276.10     50.91 o 
   4  -7   5      934.14      907.24     69.02 o 
   5  -7   5     1595.80     1494.36     85.65 o 
   6  -7   5     1044.31     1088.83     83.37 o 
   7  -7   5     1333.38     1329.09     92.57 o 
   8  -7   5     1001.79      987.02     92.57 o 
   9  -7   5       12.93       11.30     69.43 o 
  10  -7   5     1234.27     1245.78    110.32 o 
  11  -7   5        4.15       17.05     84.33 o 
  12  -7   5      173.15       72.84    155.82 o 
  13  -7   5      312.23      415.52    189.25 o 
 -12  -6   5       24.88      -72.63    100.53 o 
 -11  -6   5       13.43      -52.12     86.90 o 
 -10  -6   5       62.78      -56.00     77.00 o 
  -9  -6   5       77.03        6.62     70.21 o 
  -8  -6   5       56.10       26.33     59.35 o 
  -7  -6   5      367.16      388.53     66.23 o 
  -6  -6   5      353.63      279.01     57.79 o 
  -5  -6   5       45.04       10.68     44.04 o 
  -4  -6   5      754.74      897.41     63.72 o 
  -3  -6   5     1088.40     1206.36     72.54 o 
  -2  -6   5       49.62       17.61     26.66 o 
  -1  -6   5     2826.77     2681.16     75.27 o 
   0  -6   5     5113.17     4974.72    224.55 o 
   1  -6   5     7061.54     6809.89    225.97 o 
   2  -6   5     3616.94     3230.39    106.13 o 
   3  -6   5       79.19       58.95     46.63 o 
   4  -6   5     4756.44     4137.32    132.26 o 
   5  -6   5     1487.88     1568.28     85.07 o 
   6  -6   5     2204.10     2135.67    108.06 o 
   7  -6   5     3981.94     3674.55    230.74 o 
   8  -6   5       75.29       49.11     61.56 o 
   9  -6   5     1161.08     1197.73    221.79 o 
  10  -6   5     1562.84     1672.31    163.58 o 
  11  -6   5      244.33      146.07     88.66 o 
  12  -6   5      610.11      558.80    165.97 o 
  13  -6   5      105.32      186.86    179.10 o 
 -12  -5   5      362.86      375.54    106.74 o 
 -11  -5   5        0.08        6.36     84.96 o 
 -10  -5   5      123.96       11.89     76.82 o 
  -9  -5   5      184.67      156.95     69.76 o 
  -8  -5   5     2041.79     2062.37    106.13 o 
  -7  -5   5      936.25      823.97     74.50 o 
  -6  -5   5       84.40       41.51     43.85 o 
  -5  -5   5       63.69      213.38     46.66 o 
  -4  -5   5      492.92      645.52     71.04 o 
  -3  -5   5       47.42       -7.92     36.63 o 
  -2  -5   5      928.17      946.34     46.84 o 
  -1  -5   5        0.89       -5.86     24.03 o 
   0  -5   5     1666.76     1791.98     56.40 o 
   1  -5   5     1081.02      976.86     94.03 o 
   2  -5   5      723.24      626.12     71.94 o 
   3  -5   5     5735.30     5792.73    158.92 o 
   4  -5   5      131.29      139.86     48.41 o 
   5  -5   5     1246.16     1141.68     75.55 o 
   6  -5   5     1769.17     1545.62     85.31 o 
   7  -5   5        9.55       -7.96     53.53 o 
   8  -5   5     1857.03     1800.57    101.92 o 
   9  -5   5      902.51      982.08    142.09 o 
  10  -5   5      261.79      345.07    125.97 o 
  11  -5   5      554.18      865.07    146.27 o 
  13  -5   5      158.35      100.30    177.31 o 
 -13  -4   5      308.51      386.14    119.77 o 
 -12  -4   5        1.15      -79.80     92.16 o 
 -11  -4   5      128.55       69.24     85.20 o 
 -10  -4   5      130.99      -32.44     71.31 o 
  -9  -4   5      504.40      407.82     73.81 o 
  -8  -4   5       68.75       36.39     53.44 o 
  -7  -4   5      167.79      168.91     51.85 o 
  -6  -4   5      181.10      121.71     44.74 o 
  -5  -4   5       41.85       -9.09     39.25 o 
  -4  -4   5      267.67      282.94     44.42 o 
  -3  -4   5       22.19      -14.07     32.55 o 
  -2  -4   5      129.51      200.35     27.38 o 
  -1  -4   5       40.28       42.83     23.27 o 
   0  -4   5      310.09      433.02     32.81 o 
   1  -4   5      109.87      205.21     37.15 o 
   2  -4   5     1374.44     1311.30     65.49 o 
   3  -4   5     1172.80     1076.81     66.47 o 
   4  -4   5     1469.09     1551.97     82.39 o 
   5  -4   5      534.61      592.75     43.82 o 
   6  -4   5      298.89      389.90     43.21 o 
   7  -4   5     2804.53     2739.96    121.19 o 
   8  -4   5       75.10      116.42     88.36 o 
   9  -4   5        4.81       43.58    104.48 o 
  10  -4   5     1901.83     1653.71    166.57 o 
 -13  -3   5       89.79       25.77    102.25 o 
 -12  -3   5      118.03      126.14     93.55 o 
 -11  -3   5       90.06       22.08     79.78 o 
 -10  -3   5      100.77      132.16     70.66 o 
  -9  -3   5       38.08      -52.73     56.36 o 
  -8  -3   5        4.64       37.81     50.72 o 
  -7  -3   5     1745.58     1790.70    111.04 o 
  -6  -3   5     1710.56     1822.69     83.36 o 
  -5  -3   5        1.61      -29.04     34.39 o 
  -4  -3   5      137.71       82.61     35.94 o 
  -3  -3   5      374.26      391.17     41.99 o 
  -2  -3   5      460.17      544.03     34.16 o 
  -1  -3   5       20.15       32.49     22.94 o 
   0  -3   5       24.38       23.91     22.60 o 
   1  -3   5      918.71      825.67     38.25 o 
   2  -3   5      104.94       51.92     39.70 o 
   3  -3   5      274.09      381.54     45.04 o 
   4  -3   5     4104.62     3834.31     97.34 o 
   5  -3   5      136.49       76.74     45.54 o 
   6  -3   5      256.00      269.00     50.82 o 
   7  -3   5      246.79      337.78     47.81 o 
   8  -3   5      106.80       77.70     65.69 o 
   9  -3   5      981.07     1066.03     91.48 o 
  10  -3   5      711.69      831.33     95.25 o 
  11  -3   5      164.57      428.65    123.58 o 
  12  -3   5      951.61     1007.75    168.36 o 
 -13  -2   5       34.69      -20.28    109.25 o 
 -12  -2   5      617.10      656.29    107.22 o 
 -11  -2   5       14.15      -75.56     75.56 o 
 -10  -2   5      778.52      851.33    158.51 o 
  -9  -2   5      854.99      867.95     81.38 o 
  -8  -2   5     1901.07     2011.66     99.79 o 
  -7  -2   5       86.20       99.99     46.15 o 
  -6  -2   5       78.13      117.16     42.59 o 
  -5  -2   5       11.22       22.40     55.22 o 
  -4  -2   5      483.55      433.90     44.42 o 
  -3  -2   5      519.39      523.45     42.56 o 
  -2  -2   5      200.02      212.50     26.47 o 
  -1  -2   5      620.90      634.97     37.30 o 
   0  -2   5        0.80       16.04     21.75 o 
   1  -2   5     1689.32     1495.78     62.55 o 
   2  -2   5      562.48      589.74     38.04 o 
   3  -2   5     8567.43     9003.81    182.37 o 
   4  -2   5     8311.09     8202.61    228.92 o 
   5  -2   5      605.46      738.96     44.94 o 
   6  -2   5      893.35     1038.18     70.45 o 
   7  -2   5      444.08      545.28     55.44 o 
   8  -2   5      609.88      733.90     67.36 o 
   9  -2   5     1783.88     1790.22    112.03 o 
  10  -2   5      395.69      328.35    120.00 o 
  11  -2   5     1568.44     2048.34    201.79 o 
  12  -2   5      228.04      190.45    153.43 o 
 -14  -1   5       51.90     -106.33    114.92 o 
 -13  -1   5      711.26      860.31    123.41 o 
 -12  -1   5      207.07      263.88     95.82 o 
 -11  -1   5      396.84      442.38     89.67 o 
 -10  -1   5      695.32      720.40     85.87 o 
  -9  -1   5      215.47      149.49     60.49 o 
  -8  -1   5      699.42      713.26     69.27 o 
  -7  -1   5      428.80      456.80     55.34 o 
  -6  -1   5       57.14       60.15     39.85 o 
  -5  -1   5     5213.13     5326.71    145.87 o 
  -4  -1   5     2048.00     2197.74     81.43 o 
  -3  -1   5     2398.31     2420.37     80.02 o 
  -2  -1   5     2225.77     2281.74     83.16 o 
  -1  -1   5      569.81      566.57     33.17 o 
   0  -1   5       65.95       45.34     23.11 o 
   1  -1   5      189.13      237.38     28.00 o 
   2  -1   5     2389.35     2364.17     67.69 o 
   3  -1   5     9095.23     9507.54    193.08 o 
   4  -1   5       76.96      119.64     72.81 o 
   5  -1   5      690.89      773.94     50.17 o 
   6  -1   5      435.22      451.90     49.37 o 
   7  -1   5        7.55        6.78     45.56 o 
   8  -1   5      218.93      250.70     61.72 o 
   9  -1   5        1.10      -24.89     67.73 o 
  10  -1   5     1065.73     1207.15    168.95 o 
  11  -1   5      469.35      290.74    167.16 o 
  12  -1   5       28.56     -161.79    161.79 o 
 -14   0   5      199.75      150.79    121.78 o 
 -13   0   5      154.78      123.31    103.64 o 
 -12   0   5      389.46      423.42    112.54 o 
 -11   0   5     1193.86     1267.90    108.95 o 
 -10   0   5      190.50       78.77     68.10 o 
  -9   0   5       71.23       15.63     56.26 o 
  -8   0   5      597.29      645.04     66.47 o 
  -7   0   5        5.90      -21.73     39.09 o 
  -6   0   5      977.47      875.83     62.25 o 
  -5   0   5      288.39      352.20     44.27 o 
  -4   0   5       68.42       61.89     22.98 o 
  -3   0   5        0.38        1.14     21.79 o 
  -2   0   5        0.62       -2.19     25.48 o 
  -1   0   5     1763.14     1787.22     52.86 o 
   0   0   5      173.86      230.20     26.70 o 
   1   0   5     5812.29     5616.22    118.49 o 
   2   0   5     7559.86     7836.64    275.87 o 
   3   0   5      575.29      678.79     42.92 o 
   4   0   5      756.13      896.98     56.93 o 
   5   0   5      516.38      549.98     47.94 o 
   6   0   5       95.62      106.49     43.41 o 
   7   0   5        6.60        3.33     60.38 o 
   8   0   5        1.33      -23.72     59.53 o 
   9   0   5     2340.25     2706.06    259.40 o 
  10   0   5      225.02      196.08    142.69 o 
  11   0   5      399.42      306.27    168.36 o 
 -14   1   5      120.38      -12.63    112.36 o 
 -13   1   5      243.14      153.96    231.94 o 
 -12   1   5     1863.79     2107.62    137.23 o 
 -11   1   5        5.77      -53.09     72.39 o 
 -10   1   5     1118.68     1300.26     98.61 o 
  -9   1   5      655.16      715.47     77.58 o 
  -8   1   5       22.86        4.93     47.42 o 
  -7   1   5     1369.76     1355.45     76.15 o 
  -6   1   5     1910.00     2149.67     86.50 o 
  -5   1   5     6513.87     6185.34    134.26 o 
  -4   1   5     9236.77     9699.44    209.91 o 
  -3   1   5     1287.05     1186.12     44.76 o 
  -2   1   5     5737.33     5807.92    118.78 o 
  -1   1   5     1104.43     1084.58     40.49 o 
   0   1   5       20.04       76.51     22.98 o 
   1   1   5      463.06      574.64     38.48 o 
   2   1   5      417.66      421.57     35.88 o 
   3   1   5      974.06     1101.62     54.27 o 
   4   1   5      482.10      553.25     46.94 o 
   5   1   5      507.69      640.31     53.42 o 
   6   1   5      241.99      315.87     53.99 o 
   7   1   5       60.63       23.21     76.12 o 
   8   1   5     2049.23     2435.13    153.68 o 
   9   1   5      269.58      278.38     98.55 o 
  10   1   5      292.52      363.87    115.59 o 
  11   1   5      573.83      630.44    201.19 o 
 -14   2   5       23.05     -153.81    217.61 o 
 -13   2   5      958.69      958.28    128.06 o 
 -12   2   5       83.28      -38.77     85.81 o 
 -11   2   5     1883.36     2066.84    125.67 o 
 -10   2   5      117.95       19.64     63.72 o 
  -9   2   5      574.90      466.62     70.37 o 
  -8   2   5     1797.79     1859.40     91.57 o 
  -7   2   5      255.78      259.84     40.07 o 
  -6   2   5      533.00      460.59     41.58 o 
  -5   2   5     8476.66     8578.79    174.98 o 
  -4   2   5     6497.09     6450.57    135.56 o 
  -3   2   5      654.59      735.15     37.32 o 
  -2   2   5      809.53      824.76     61.67 o 
  -1   2   5       30.23       27.41     35.88 o 
   0   2   5     4481.12     4564.81    211.04 o 
   1   2   5      930.69      775.51     87.16 o 
   2   2   5     3831.94     3944.47    116.12 o 
   3   2   5      278.76      370.82     81.19 o 
   4   2   5      999.83     1062.32     70.13 o 
   5   2   5     1936.95     2011.03    149.85 o 
   6   2   5      115.72       53.20     58.39 o 
   7   2   5      104.32       93.26     70.79 o 
   8   2   5       74.00       76.66     98.51 o 
   9   2   5      346.23      373.43    109.76 o 
  10   2   5      144.97      133.59    118.34 o 
  11   2   5       16.97      -32.84    207.76 o 
 -14   3   5      488.10      386.55    120.87 o 
 -13   3   5      444.08      322.48    104.69 o 
 -12   3   5      575.44      625.55    102.34 o 
 -11   3   5     3148.39     3090.04    145.52 o 
 -10   3   5      395.83      384.34     74.09 o 
  -9   3   5      161.55       73.31     54.15 o 
  -8   3   5     1459.74     1470.47     66.97 o 
  -7   3   5     1040.88     1055.25     56.93 o 
  -6   3   5       24.93        3.44     32.24 o 
  -5   3   5       94.17       79.86     31.85 o 
  -4   3   5     7485.30     6876.27    143.09 o 
  -3   3   5       50.21       59.86     25.43 o 
  -2   3   5      278.80      407.60    133.43 o 
  -1   3   5     1860.22     1786.94    261.49 o 
   0   3   5      660.07      763.00     64.25 o 
   1   3   5      227.31      289.77     46.77 o 
   2   3   5     1602.16     1819.90     64.01 o 
   3   3   5      179.29      145.73     44.90 o 
   4   3   5        1.23       38.82     31.38 o 
   5   3   5       13.02       13.14     55.59 o 
   6   3   5       79.73       85.45     29.66 o 
   7   3   5      159.99      109.99     34.27 o 
   8   3   5      380.68      514.62    152.24 o 
   9   3   5      382.73      253.10    112.85 o 
  10   3   5       69.13       79.17    130.55 o 
 -15   4   5      161.58      -79.40    192.83 o 
 -14   4   5      243.61       29.12    113.40 o 
 -13   4   5      253.15      237.50    101.24 o 
 -12   4   5     1280.96     1424.34    120.30 o 
 -11   4   5      131.01       99.58     78.29 o 
 -10   4   5       12.78      -39.70     65.97 o 
  -9   4   5      681.65      748.18     63.81 o 
  -8   4   5      700.14      667.82     56.15 o 
  -7   4   5     2992.64     2795.13     86.66 o 
  -6   4   5       35.74       15.98     32.85 o 
  -5   4   5     4465.38     4402.91    106.44 o 
  -4   4   5      398.98      365.49     34.55 o 
  -3   4   5       19.82      -40.87     42.69 o 
  -2   4   5      228.94       99.70     66.27 o 
  -1   4   5      659.38      704.01     57.89 o 
   0   4   5     2318.53     2150.49    275.52 o 
   1   4   5      859.02      683.51     83.58 o 
   2   4   5      114.77      101.89     60.60 o 
   3   4   5       12.81       36.77     35.58 o 
   4   4   5        3.09      -35.46     35.46 o 
   5   4   5     1177.41     1386.75     71.11 o 
   6   4   5      750.96      755.28     80.08 o 
   7   4   5       18.39      -77.11     77.11 o 
   8   4   5     1100.23     1657.30    193.43 o 
   9   4   5      363.32      379.77    129.20 o 
  10   4   5       37.90       26.27    193.43 o 
 -15   5   5        3.93     -176.71    176.71 o 
 -14   5   5      241.90      183.30    114.15 o 
 -13   5   5      764.13      840.18    158.51 o 
 -12   5   5       89.03       24.50     84.15 o 
 -11   5   5     1051.36     1187.55    102.37 o 
 -10   5   5      209.96      180.99    102.28 o 
  -9   5   5      250.12      148.18     52.52 o 
  -8   5   5     3898.76     3836.55    113.46 o 
  -7   5   5      138.44      128.37     40.22 o 
  -6   5   5     2690.41     2666.74     81.02 o 
  -5   5   5     4146.82     4093.30    101.41 o 
  -4   5   5     2481.12     2321.17     67.66 o 
  -3   5   5      337.23      346.17     56.34 o 
  -2   5   5      397.51      385.21     55.72 o 
  -1   5   5      624.10      827.11     63.89 o 
   0   5   5      137.53      156.42     68.66 o 
   1   5   5      323.75      717.60     64.48 o 
   2   5   5      128.32      126.52     39.66 o 
   3   5   5      100.92      -47.57     65.20 o 
   4   5   5       24.76      -56.64     56.64 o 
   5   5   5      258.36      170.34     62.59 o 
   6   5   5      124.58       16.02     62.81 o 
   7   5   5      228.12      130.49     90.65 o 
   9   5   5        5.78      -72.84    155.82 o 
 -15   6   5       59.83       43.58    186.27 o 
 -14   6   5      225.25      171.98    157.91 o 
 -13   6   5        2.24      -89.97     89.97 o 
 -12   6   5      556.35      667.43    102.45 o 
 -11   6   5      440.39      484.84    110.45 o 
 -10   6   5       31.11      -52.73     52.73 o 
  -9   6   5       53.28       13.90     50.38 o 
  -8   6   5      779.03      837.49     64.56 o 
  -7   6   5     1236.92     1346.48     70.13 o 
  -6   6   5      512.62      471.68     49.54 o 
  -5   6   5      146.88      142.12     32.28 o 
  -4   6   5       61.52       68.22     33.41 o 
  -3   6   5     1426.09     1366.82     84.96 o 
  -2   6   5     2797.45     2652.39    117.40 o 
  -1   6   5      146.48      114.33     47.70 o 
   0   6   5       20.02      144.67    110.15 o 
   1   6   5       81.37      349.15    192.54 o 
   2   6   5        0.23      -36.58     45.96 o 
   3   6   5        4.69      -43.88     50.89 o 
   4   6   5        0.73       26.27     29.97 o 
   5   6   5      205.75      198.69     52.54 o 
   6   6   5        6.47      -97.31     97.31 o 
   7   6   5      105.06      150.45    121.19 o 
   9   6   5       28.80     -165.97    165.97 o 
 -15   7   5      133.81       -4.18    185.07 o 
 -14   7   5        1.70      -66.86    157.01 o 
 -13   7   5      603.07      664.21    110.39 o 
 -12   7   5      460.39      443.23     95.50 o 
 -11   7   5      319.69      290.58     70.57 o 
 -10   7   5       36.55      -56.74     56.74 o 
  -9   7   5       50.93        4.24     51.74 o 
  -8   7   5      866.28      922.65     63.02 o 
  -7   7   5     1052.45     1009.71     59.41 o 
  -6   7   5       27.33      -64.78     64.78 o 
  -5   7   5       95.28       16.88     39.13 o 
  -4   7   5      114.68       85.85     56.52 o 
  -3   7   5     3069.34     2991.34    125.78 o 
  -2   7   5     1208.09     1322.62    136.42 o 
  -1   7   5      146.86       10.24     56.51 o 
   0   7   5     1500.88     1539.38     94.77 o 
   1   7   5       44.76       97.69    137.61 o 
   2   7   5     1712.10     1739.47    255.52 o 
   3   7   5        0.54      113.63     50.75 o 
   4   7   5      333.36      422.29     42.28 o 
   5   7   5       99.62       11.43     56.12 o 
   6   7   5       42.19      136.12    120.00 o 
   7   7   5      148.73      174.33    132.54 o 
 -15   8   5        7.56     -145.67    180.30 o 
 -14   8   5       12.39      117.61    154.03 o 
 -13   8   5      428.39      351.64    146.86 o 
 -12   8   5       30.88       96.83     82.16 o 
 -11   8   5      590.17      675.73     77.18 o 
 -10   8   5     1531.35     1658.09    111.35 o 
  -9   8   5       56.27      -49.68     49.68 o 
  -8   8   5     1063.67     1151.56     69.50 o 
  -7   8   5     1013.85     1027.12     93.41 o 
  -6   8   5     1470.20     1639.13     77.50 o 
  -5   8   5     5076.30     4895.15    175.43 o 
  -4   8   5      911.80     1059.10     89.55 o 
  -3   8   5     4437.62     4583.47    169.48 o 
  -2   8   5      163.66      167.36     62.65 o 
  -1   8   5     1564.94     1463.35    190.15 o 
   0   8   5      295.22      163.64     69.95 o 
   1   8   5      530.98      434.58     83.63 o 
   2   8   5      500.44      486.10     84.40 o 
   3   8   5      145.31      162.92     70.24 o 
   4   8   5      633.07      670.87    111.64 o 
   5   8   5       96.78      108.66    118.80 o 
   6   8   5      405.23      360.59    143.28 o 
   7   8   5        1.25       -7.16    124.77 o 
 -14   9   5      229.76      549.84    158.21 o 
 -13   9   5      108.17      280.00    127.76 o 
 -12   9   5      355.79      574.42    143.58 o 
 -11   9   5      580.24      673.75     75.40 o 
 -10   9   5      444.53      595.91     68.66 o 
  -9   9   5     1179.41     1368.36    111.52 o 
  -8   9   5        4.98      -17.51     58.17 o 
  -7   9   5     2568.46     2609.10    100.08 o 
  -6   9   5     1197.31     1098.71     72.85 o 
  -5   9   5       97.25      105.32     51.31 o 
  -4   9   5     2438.42     2245.60    119.99 o 
  -3   9   5      659.77      585.57     87.08 o 
  -2   9   5     1052.92     1121.21     98.80 o 
  -1   9   5      983.19      988.93     96.98 o 
   0   9   5        6.40      -34.77     61.80 o 
   1   9   5      463.45      561.58     85.14 o 
   2   9   5      118.46      113.29     73.75 o 
   3   9   5      212.59      222.09     87.16 o 
   4   9   5        5.06      -15.59     78.78 o 
   5   9   5      200.85      230.45    137.31 o 
   6   9   5       43.05      111.04    124.18 o 
   7   9   5       15.11      -53.13    127.16 o 
 -12  10   5      544.52      392.23    170.15 o 
 -11  10   5       13.67      -43.61     91.09 o 
 -10  10   5     1796.42     1890.69    106.59 o 
  -9  10   5     1130.00     1233.64     92.14 o 
  -8  10   5      163.17      216.12     65.81 o 
  -7  10   5      363.26      391.44     70.07 o 
  -6  10   5        0.17      -61.51     68.70 o 
  -5  10   5     2994.57     2897.06    141.15 o 
  -4  10   5     1990.92     1938.73    122.89 o 
  -3  10   5      918.16      877.77    100.76 o 
  -2  10   5     1546.63     1432.14    113.48 o 
  -1  10   5      489.98      350.63     85.46 o 
   0  10   5      648.43      655.72     93.76 o 
   1  10   5      831.05      933.23    103.53 o 
   2  10   5      110.27       68.11     75.98 o 
   3  10   5      168.22      191.68    122.98 o 
   4  10   5        0.55       97.91    121.79 o 
   5  10   5       29.22      -26.87    119.40 o 
   6  10   5       12.02       25.07    131.94 o 
 -14  11   5        8.42      -64.48    255.52 o 
 -13  11   5      251.83      324.18    228.65 o 
 -12  11   5        2.51        5.52    119.59 o 
 -11  11   5      541.40      707.49    126.58 o 
 -10  11   5      183.49      158.32     80.62 o 
  -9  11   5      270.66      233.51     89.16 o 
  -8  11   5     1166.75     1262.36    118.57 o 
  -7  11   5      109.78       76.34     84.58 o 
  -6  11   5     1111.80     1270.41    118.72 o 
  -5  11   5      982.81     1020.43    110.58 o 
  -4  11   5     2181.95     2208.79    134.13 o 
  -3  11   5     3026.87     2663.64    142.32 o 
  -2  11   5       15.56      -33.34     78.45 o 
  -1  11   5      535.73      532.75     95.94 o 
   0  11   5      835.87      800.85    137.91 o 
   1  11   5      342.73      323.11     93.50 o 
   2  11   5      368.88      324.22     93.91 o 
   3  11   5      385.48      413.21    102.98 o 
   4  11   5       30.00      -74.63    128.36 o 
   5  11   5        0.70     -124.18    124.18 o 
 -13  12   5       50.41     -167.16    167.16 o 
 -12  12   5      114.33     -158.21    158.21 o 
 -11  12   5      327.89      277.61    174.33 o 
 -10  12   5      403.46      430.33    114.83 o 
  -9  12   5      357.99      429.82    104.64 o 
  -8  12   5       79.71       -2.79     82.43 o 
  -7  12   5      677.46      881.27    113.84 o 
  -6  12   5       73.97      -33.30     87.06 o 
  -5  12   5       99.52      -12.04     84.17 o 
  -4  12   5     3022.99     3136.85    161.87 o 
  -3  12   5      229.68      164.12     89.61 o 
  -2  12   5       61.47       34.39     85.97 o 
  -1  12   5      937.86      820.74    110.20 o 
   0  12   5      118.76      124.22     88.06 o 
   1  12   5       96.22       50.45     92.45 o 
   2  12   5      359.52      241.71     95.95 o 
   3  12   5       64.46     -122.39    122.39 o 
   4  12   5       99.81       86.57    131.34 o 
 -13  13   5       46.89      -45.97    188.06 o 
 -12  13   5       31.15     -170.15    170.15 o 
 -11  13   5      112.14       26.27    172.54 o 
 -10  13   5      438.63      328.35    178.51 o 
  -9  13   5        1.77      -95.73     95.73 o 
  -8  13   5        4.23       19.08     93.89 o 
  -7  13   5       82.09      117.61     97.00 o 
  -6  13   5      112.93      120.10     96.37 o 
  -5  13   5      127.50       99.91     99.77 o 
  -4  13   5       97.23      123.84     96.81 o 
  -3  13   5      684.26      642.82    114.34 o 
  -2  13   5      205.82       87.19     94.06 o 
  -1  13   5       37.96      -78.40     87.89 o 
   0  13   5       66.98      136.27     96.40 o 
   1  13   5       68.65       -9.61     91.79 o 
   2  13   5       57.31      -54.00    128.06 o 
   3  13   5      385.46      161.19    138.51 o 
 -13  14   5       34.90     -195.82    195.82 o 
 -12  14   5        3.96     -100.89    189.85 o 
 -11  14   5      310.29      198.21    185.67 o 
 -10  14   5      226.20      195.82    188.06 o 
  -9  14   5       31.49     -154.63    154.63 o 
  -8  14   5      271.33      362.88    109.33 o 
  -7  14   5        6.00      -90.95     90.95 o 
  -6  14   5       45.34      -20.13    113.73 o 
  -5  14   5      293.67      229.47    105.14 o 
  -4  14   5      757.59      767.67    127.65 o 
  -3  14   5      156.39      130.32    100.05 o 
  -2  14   5        0.56      -27.72     98.56 o 
  -1  14   5      572.05      521.48    115.64 o 
   0  14   5      334.30      412.56    107.94 o 
   1  14   5       24.88      -57.85    100.20 o 
   2  14   5      343.72      253.73    152.24 o 
 -12  15   5       38.78     -197.61    197.61 o 
 -11  15   5       44.85     -181.49    181.49 o 
 -10  15   5       51.77     -187.46    187.46 o 
  -9  15   5      425.59      330.15    202.39 o 
  -8  15   5       71.93       63.88    179.70 o 
  -7  15   5       44.20       30.41    133.73 o 
  -6  15   5       39.67      -15.89    120.30 o 
  -5  15   5       73.01      -35.26    104.86 o 
  -4  15   5      533.90      707.56    129.08 o 
  -3  15   5       19.43      -80.95    103.99 o 
  -2  15   5      333.74      265.70    114.81 o 
  -1  15   5      265.10      275.20    117.61 o 
   0  15   5      106.86       73.78    108.72 o 
   1  15   5      262.69      202.51    119.61 o 
 -11  16   5       61.66       78.21    201.19 o 
 -10  16   5      222.48       13.13    202.39 o 
  -9  16   5       44.37     -185.07    185.07 o 
  -8  16   5      343.69      293.73    203.58 o 
  -7  16   5      210.37      161.00    129.01 o 
  -6  16   5        0.64        1.45    120.21 o 
  -5  16   5      593.06      703.49    141.97 o 
  -4  16   5       19.93     -111.37    111.37 o 
  -3  16   5      120.89      123.85    119.05 o 
  -2  16   5      197.65      172.17    123.01 o 
  -1  16   5       48.33     -110.19    116.71 o 
  -9  17   5       30.03      -85.97    203.58 o 
  -8  17   5      126.93     -195.22    195.22 o 
  -7  17   5       44.08     -176.12    190.45 o 
  -6  17   5      184.28      191.29    141.42 o 
  -5  17   5      100.58      -71.98    161.49 o 
  -4  17   5      107.90      136.74    131.07 o 
  -3  17   5      617.87      650.91    154.19 o 
   2 -19   6        9.70     -148.65    148.65 o 
   3 -19   6        5.63      -38.05    150.79 o 
   4 -19   6        4.24       43.31    143.07 o 
   5 -19   6        4.71      -17.14    136.07 o 
   6 -19   6        0.09      -32.58    138.06 o 
  -1 -18   6       21.68       92.54    259.10 o 
   0 -18   6       39.95       34.03    231.64 o 
   1 -18   6       17.23       79.51    137.22 o 
   2 -18   6       56.29      -16.07    129.76 o 
   3 -18   6        7.93     -128.36    128.36 o 
   4 -18   6       10.56      -68.25    122.82 o 
   5 -18   6       45.55     -121.04    121.04 o 
   6 -18   6        8.63     -123.20    123.20 o 
   7 -18   6        0.49      -35.12    127.34 o 
   8 -18   6        9.78      -55.78    126.54 o 
  -3 -17   6       19.78       40.83    116.35 o 
  -2 -17   6       91.05       16.12    217.91 o 
  -1 -17   6       49.26      -99.70    198.21 o 
   0 -17   6        0.30      -76.42    180.89 o 
   1 -17   6      139.78      174.88    120.75 o 
   2 -17   6       38.98        3.66    112.25 o 
   3 -17   6        9.75      -65.97    108.91 o 
   4 -17   6       13.40      -24.04    125.67 o 
   5 -17   6       18.90        9.59    114.71 o 
   6 -17   6        8.11      -64.53    114.30 o 
   7 -17   6      140.38       22.89    200.89 o 
   8 -17   6       16.28      -69.01    119.05 o 
   9 -17   6        0.59     -132.56    132.56 o 
  -4 -16   6       32.43      -70.47    115.49 o 
  -3 -16   6       36.14      -19.82    111.21 o 
  -2 -16   6       71.67      -64.23     95.91 o 
  -1 -16   6       11.78      -27.46    170.15 o 
   0 -16   6      199.86      262.84    108.70 o 
   1 -16   6        0.62      -59.49    137.01 o 
   2 -16   6      153.19       97.28    211.64 o 
   3 -16   6       67.17      -99.64     99.64 o 
   4 -16   6        5.87      -98.09     98.09 o 
   5 -16   6        0.18      -88.72    101.72 o 
   6 -16   6      107.38       61.42    108.99 o 
   7 -16   6      116.25      202.24    111.29 o 
   8 -16   6        4.65       14.23    118.24 o 
   9 -16   6      321.85      174.00    133.74 o 
  10 -16   6        0.51      -17.76    134.77 o 
  -5 -15   6        4.94     -114.30    114.30 o 
  -4 -15   6      138.16      110.49    106.97 o 
  -3 -15   6      398.89      411.82    109.49 o 
  -2 -15   6        7.01      -18.42     85.85 o 
  -1 -15   6      506.00      528.75     99.84 o 
   0 -15   6       59.06      -32.18     88.71 o 
   1 -15   6      389.37      452.15     99.35 o 
   2 -15   6      664.41      568.19    106.34 o 
   3 -15   6       28.19      -76.65     88.36 o 
   4 -15   6      105.91      -13.11     91.52 o 
   5 -15   6       14.65      -24.98     91.71 o 
   6 -15   6       71.95      140.10     98.00 o 
   7 -15   6       23.17      -94.77    100.21 o 
   8 -15   6      138.79      103.03    112.65 o 
   9 -15   6       42.59       67.17    117.11 o 
  10 -15   6       12.10       68.29    127.05 o 
  11 -15   6       73.63       37.29    137.81 o 
  -6 -14   6       91.78       51.42    108.54 o 
  -5 -14   6      350.42      266.46    179.70 o 
  -4 -14   6      383.65      286.71    101.97 o 
  -3 -14   6       13.04      -77.43     86.71 o 
  -2 -14   6      322.13      295.03     91.98 o 
  -1 -14   6       11.61      -60.88     61.98 o 
   0 -14   6      996.38     1192.30     86.61 o 
   1 -14   6     1058.78     1130.96    104.75 o 
   2 -14   6        2.57      -78.66     78.66 o 
   3 -14   6      146.83       67.26     80.90 o 
   4 -14   6      271.64       65.54    154.03 o 
   5 -14   6      219.84      221.90     89.22 o 
   6 -14   6       12.98      -83.62     83.62 o 
   7 -14   6        1.99      -32.54     92.23 o 
   8 -14   6       71.28        2.78    103.64 o 
   9 -14   6       44.71      -27.03    106.76 o 
  10 -14   6       27.49       -6.95    120.14 o 
  11 -14   6       91.31      133.83    161.19 o 
  -7 -13   6      322.74      318.96    114.02 o 
  -6 -13   6      163.05      217.46    104.38 o 
  -5 -13   6     1016.38     1053.12    170.15 o 
  -4 -13   6       23.68      -25.08     78.03 o 
  -3 -13   6      292.19      319.30     85.65 o 
  -2 -13   6       37.85       64.54     74.97 o 
  -1 -13   6      637.42      777.54     75.25 o 
   0 -13   6     1492.45     1692.82     85.71 o 
   1 -13   6       72.21       98.32     71.41 o 
   2 -13   6     1393.41     1462.66    104.26 o 
   3 -13   6     1414.16     1471.85    105.68 o 
   4 -13   6      185.69      122.06     76.28 o 
   5 -13   6      573.91      533.49     90.63 o 
   6 -13   6      179.74      108.48     83.47 o 
   7 -13   6        1.09      -18.54     86.46 o 
   8 -13   6       16.70      -94.11     94.11 o 
   9 -13   6       25.95       16.25    106.68 o 
  10 -13   6        8.27       46.12    113.97 o 
  11 -13   6        9.43      -28.76    123.83 o 
  12 -13   6       23.77       17.88    138.04 o 
  -8 -12   6       87.94       81.25    104.11 o 
  -7 -12   6        0.85       70.03     93.35 o 
  -6 -12   6     1298.00     1247.69    121.47 o 
  -5 -12   6       57.04       24.87     78.88 o 
  -4 -12   6      785.39      929.11     98.77 o 
  -3 -12   6      849.61     1010.61    157.31 o 
  -2 -12   6        2.80      -59.33     59.33 o 
  -1 -12   6     1350.58     1607.93     80.84 o 
   0 -12   6      112.53      100.38     49.94 o 
   1 -12   6      993.73     1078.54     66.24 o 
   2 -12   6      866.25      863.69     86.34 o 
   3 -12   6       78.05        8.73     64.58 o 
   4 -12   6      899.55      950.43     91.04 o 
   5 -12   6        2.43      -42.03     66.30 o 
   6 -12   6      324.04      338.16     82.53 o 
   7 -12   6      318.74      310.90     87.26 o 
   8 -12   6       25.46       44.72     88.27 o 
   9 -12   6       10.06      -23.20     97.03 o 
  10 -12   6       23.31        1.13    109.04 o 
  11 -12   6       53.25       36.56    116.32 o 
  12 -12   6       31.82     -125.53    125.53 o 
  -9 -11   6       22.55       45.65    103.41 o 
  -8 -11   6       20.66      -44.56     92.46 o 
  -7 -11   6     1149.47     1243.29    118.22 o 
  -6 -11   6      268.66      176.40    150.74 o 
  -5 -11   6      979.00     1109.61    128.36 o 
  -4 -11   6      854.63      972.69     89.28 o 
  -3 -11   6       92.25       62.98     61.63 o 
  -2 -11   6      362.91      418.88     54.65 o 
  -1 -11   6      132.95       95.75     46.39 o 
   0 -11   6      397.91      415.07     59.98 o 
   1 -11   6     2367.41     2374.57     84.25 o 
   2 -11   6      508.16      494.23    103.58 o 
   3 -11   6       24.48       28.45     57.94 o 
   4 -11   6      122.82      109.25     61.49 o 
   5 -11   6      234.80      250.24     70.11 o 
   6 -11   6      125.98      109.45     68.35 o 
   7 -11   6       35.01      -34.20    101.19 o 
   8 -11   6      109.19       90.36     83.11 o 
   9 -11   6       43.06      -33.97    101.19 o 
  10 -11   6        0.23      -96.35     96.35 o 
  11 -11   6       39.15       20.10    108.43 o 
  12 -11   6       15.39       -9.53    119.89 o 
  -9 -10   6        9.68      -88.22     88.22 o 
  -8 -10   6      430.66      376.34     94.94 o 
  -7 -10   6      195.11      164.64     81.16 o 
  -6 -10   6      527.02      616.56     85.56 o 
  -5 -10   6     1338.59     1245.50     98.80 o 
  -4 -10   6       11.97        6.72     53.19 o 
  -3 -10   6        7.92      -43.42     63.88 o 
  -2 -10   6        6.39      -37.61     37.61 o 
  -1 -10   6        2.42      -25.61     37.51 o 
   0 -10   6     1942.68     1981.25     74.73 o 
   1 -10   6       55.78       45.86     35.38 o 
   2 -10   6       14.17      -48.04     48.04 o 
   3 -10   6      477.35      532.04     67.27 o 
   4 -10   6       27.91       12.88     54.32 o 
   5 -10   6       18.60      -15.03     57.96 o 
   6 -10   6       40.99       16.46     68.36 o 
   7 -10   6      122.33      109.27     68.38 o 
   8 -10   6       51.51       40.26     76.39 o 
   9 -10   6        2.48      -72.26     78.96 o 
  10 -10   6       11.39      -38.66     94.57 o 
  11 -10   6      227.21      136.24    108.86 o 
  12 -10   6      154.63       49.66    121.37 o 
 -10  -9   6       65.16      -32.78     94.34 o 
  -9  -9   6       23.58      -29.85     97.31 o 
  -8  -9   6       71.26      -74.47     74.47 o 
  -7  -9   6      256.45      237.99     74.63 o 
  -6  -9   6     2900.92     2714.97    123.87 o 
  -5  -9   6      468.35      501.27     70.44 o 
  -4  -9   6      296.53      273.03     61.53 o 
  -3  -9   6      376.52      351.99     43.19 o 
  -2  -9   6      102.95       56.98     35.77 o 
  -1  -9   6     2007.27     2117.63     74.85 o 
   0  -9   6      494.17      506.36     45.09 o 
   1  -9   6     2380.17     2300.35     73.43 o 
   2  -9   6     1171.15     1049.86     72.67 o 
   3  -9   6       65.65       44.42     48.10 o 
   4  -9   6     1188.05     1090.38     79.30 o 
   5  -9   6      675.30      687.35     75.34 o 
   6  -9   6      918.99      985.38     87.58 o 
   7  -9   6      735.85      836.78    102.98 o 
   8  -9   6      314.04      196.13     78.08 o 
   9  -9   6      216.51      213.55     84.38 o 
  10  -9   6        0.12      -27.91     93.35 o 
  11  -9   6      250.49      132.92    135.22 o 
  12  -9   6       38.85       -4.59    115.33 o 
 -11  -8   6       37.63       -8.12     93.34 o 
 -10  -8   6       77.35        7.91    147.16 o 
  -9  -8   6      104.51      171.80     82.07 o 
  -8  -8   6        9.41      -62.52     67.90 o 
  -7  -8   6     1627.55     1638.50    102.59 o 
  -6  -8   6        0.93       55.94     56.40 o 
  -5  -8   6     1189.06     1028.48     79.21 o 
  -4  -8   6      397.44      383.68     59.66 o 
  -3  -8   6      614.57      567.90     70.67 o 
  -2  -8   6     1132.57     1133.35     54.26 o 
  -1  -8   6      438.17      448.19     40.52 o 
   0  -8   6     3081.99     3076.25     86.62 o 
   1  -8   6     1209.15      996.91     47.98 o 
   2  -8   6      263.47      333.35     52.84 o 
   3  -8   6     4495.99     3836.32    127.63 o 
   4  -8   6      324.16      378.14     58.99 o 
   5  -8   6      814.83      809.47     76.66 o 
   6  -8   6     2476.98     2378.77    125.97 o 
   7  -8   6      360.49      390.77     75.31 o 
   8  -8   6      367.01      294.97     76.82 o 
   9  -8   6      283.58      243.40     84.04 o 
  10  -8   6        2.23      -84.58     84.58 o 
  11  -8   6        0.92       11.54     97.23 o 
  12  -8   6        0.88      -83.70    104.63 o 
 -11  -7   6      287.17      266.32     99.60 o 
 -10  -7   6      120.44       -6.67    125.07 o 
  -9  -7   6       22.82      -42.22     73.86 o 
  -8  -7   6      296.12      219.75     71.30 o 
  -7  -7   6      227.60      167.21     57.97 o 
  -6  -7   6     3185.58     3193.31    125.81 o 
  -5  -7   6     1276.28     1224.68     77.76 o 
  -4  -7   6      803.97      889.00     65.94 o 
  -3  -7   6     4394.68     4280.32    199.87 o 
  -2  -7   6       24.80       10.64     28.46 o 
  -1  -7   6     2704.60     2674.02    120.45 o 
   0  -7   6     8087.96     7708.54    163.72 o 
   1  -7   6      911.56      823.04     97.01 o 
   2  -7   6     8869.50     7797.99    212.83 o 
   3  -7   6     3958.12     3684.30    185.07 o 
   4  -7   6     1077.10      940.13     74.25 o 
   5  -7   6     2880.20     2623.57    207.76 o 
   6  -7   6       38.33       59.10     63.28 o 
   7  -7   6     1012.04     1013.39     87.98 o 
   8  -7   6      141.31       22.43     64.86 o 
   9  -7   6        0.79      -72.24     72.24 o 
  10  -7   6      331.27      317.93     94.14 o 
  11  -7   6       10.06      -90.50     90.50 o 
  12  -7   6        8.45      146.86    165.37 o 
 -12  -6   6        1.75      -14.74     93.61 o 
 -11  -6   6       14.57      -73.88     83.13 o 
 -10  -6   6        0.69      -71.12     71.12 o 
  -9  -6   6      366.15      311.52     77.64 o 
  -8  -6   6      253.64      268.63     65.22 o 
  -7  -6   6       36.23      -17.78     52.27 o 
  -6  -6   6     1995.28     1960.22     96.13 o 
  -5  -6   6       39.06       29.61     42.50 o 
  -4  -6   6     4011.97     4116.82    207.16 o 
  -3  -6   6     5722.58     5891.37    211.04 o 
  -2  -6   6     3144.15     3463.22    131.70 o 
  -1  -6   6    23764.00    24051.98    817.07 o 
   0  -6   6     1293.03     1256.69     51.71 o 
   1  -6   6     6644.58     6251.92    166.10 o 
   2  -6   6     9848.32     9184.07    307.76 o 
   3  -6   6        4.02       20.48     44.36 o 
   4  -6   6     8243.64     7858.55    210.37 o 
   5  -6   6      277.48      341.15     59.06 o 
   6  -6   6      600.28      657.33    114.33 o 
   7  -6   6     2046.75     2132.73    136.71 o 
   8  -6   6       58.21       41.87     63.83 o 
   9  -6   6     1520.92     1275.30    208.65 o 
  10  -6   6      117.81       73.90     86.20 o 
  11  -6   6       27.12      -89.45     93.37 o 
  12  -6   6       68.83      -76.42    156.42 o 
 -12  -5   6        6.79      -22.60     93.58 o 
 -11  -5   6       10.18      -80.66     80.66 o 
 -10  -5   6       83.83      -12.24     71.53 o 
  -9  -5   6      334.30      325.36     71.30 o 
  -8  -5   6        7.21      -43.49     53.43 o 
  -7  -5   6     2515.85     2642.17    111.25 o 
  -6  -5   6      189.36      121.04     57.01 o 
  -5  -5   6     2700.55     2681.29    204.18 o 
  -4  -5   6     5233.89     5478.24    154.61 o 
  -3  -5   6      709.15      654.01     40.43 o 
  -2  -5   6     8182.53     7986.03    165.47 o 
  -1  -5   6       41.16       69.99     27.86 o 
   0  -5   6     9309.18     9270.56    185.12 o 
   1  -5   6     5743.69     5048.26    138.97 o 
   2  -5   6      403.29      437.40     54.92 o 
   3  -5   6    12074.19    11927.26    346.26 o 
   4  -5   6     3367.20     3094.85    113.21 o 
   5  -5   6      287.90      210.92     54.66 o 
   6  -5   6     1042.93     1039.55    106.86 o 
   7  -5   6        1.33      -28.05     77.31 o 
   8  -5   6      380.94      277.50     72.61 o 
   9  -5   6       38.56       79.56     76.38 o 
  10  -5   6      440.42      516.35     98.54 o 
  11  -5   6      220.85      183.81     96.00 o 
  12  -5   6       21.93      122.98    163.58 o 
 -13  -4   6       17.74      -19.46    101.27 o 
 -12  -4   6        0.27      -34.83     86.77 o 
 -11  -4   6       22.06       -9.39     80.00 o 
 -10  -4   6      369.19      352.47     78.43 o 
  -9  -4   6     1591.82     1502.10     98.39 o 
  -8  -4   6     1395.88     1300.05     87.88 o 
  -7  -4   6      862.59      866.17     71.91 o 
  -6  -4   6      108.88      119.32     45.08 o 
  -5  -4   6     3479.20     3653.91    118.27 o 
  -4  -4   6      624.07      746.71     87.46 o 
  -3  -4   6    11273.15    11583.01    227.45 o 
  -2  -4   6        4.67       16.80     25.26 o 
  -1  -4   6      575.15      650.80     39.16 o 
   0  -4   6     2191.65     1994.18     60.93 o 
   1  -4   6     1153.62     1202.59     46.16 o 
   2  -4   6     8493.01     7782.10    196.49 o 
   3  -4   6    10295.90     9946.19    243.99 o 
   4  -4   6     2155.48     2104.80     93.13 o 
   5  -4   6      684.94      613.46    113.13 o 
   6  -4   6      160.90      121.56     39.62 o 
   7  -4   6      129.08       43.86     59.72 o 
   8  -4   6      100.55       61.32     90.45 o 
   9  -4   6      139.03      160.40     79.13 o 
  10  -4   6     1015.84      974.91    159.40 o 
  11  -4   6      172.24       22.09    141.49 o 
  12  -4   6        3.53       -5.97    168.36 o 
 -13  -3   6        1.31      -43.62     99.46 o 
 -12  -3   6        6.07      -84.80     84.80 o 
 -11  -3   6        7.87      -59.64     77.00 o 
 -10  -3   6        1.19      -27.00     62.93 o 
  -9  -3   6      132.47       94.41     60.93 o 
  -8  -3   6       24.91       39.94     51.92 o 
  -7  -3   6      111.65       49.77     45.20 o 
  -6  -3   6     1139.13     1070.15     68.27 o 
  -5  -3   6      635.64      661.15     58.51 o 
  -4  -3   6     5873.93     6112.66    162.89 o 
  -3  -3   6     3483.03     3542.22     87.47 o 
  -2  -3   6        4.08        2.69     23.72 o 
  -1  -3   6      561.40      653.66     52.08 o 
   0  -3   6      393.04      440.35     33.17 o 
   1  -3   6     1294.55     1224.67     47.41 o 
   2  -3   6     1341.88     1204.85     48.66 o 
   3  -3   6       33.43      107.46     41.51 o 
   4  -3   6     4450.71     4057.69    111.63 o 
   5  -3   6      619.69      649.05     48.55 o 
   6  -3   6      204.95      224.04     59.28 o 
   7  -3   6      165.95      156.89     68.95 o 
   8  -3   6        4.05       14.33    101.49 o 
   9  -3   6      946.02     1155.81    155.82 o 
  10  -3   6       76.68      132.54    122.39 o 
 -13  -2   6       71.37      -30.42    128.66 o 
 -12  -2   6       30.47        6.94     87.59 o 
 -11  -2   6        8.17      -23.60     74.43 o 
 -10  -2   6       84.93       27.99     64.77 o 
  -9  -2   6      535.50      423.56     82.09 o 
  -8  -2   6       13.13       -1.11     46.87 o 
  -7  -2   6     1624.89     1534.91     83.20 o 
  -6  -2   6     1316.74     1292.72     73.42 o 
  -5  -2   6     1416.94     1452.68    122.98 o 
  -4  -2   6     5880.19     5903.94    155.20 o 
  -3  -2   6      653.84      619.44     38.34 o 
  -2  -2   6      802.59      898.54     43.94 o 
  -1  -2   6      397.55      464.34     33.37 o 
   0  -2   6     5830.05     6060.35    146.18 o 
   1  -2   6     5220.07     4755.78    105.55 o 
   2  -2   6      168.29      195.71     32.00 o 
   3  -2   6    15925.61    16171.53    310.18 o 
   4  -2   6     3084.08     3053.76     88.04 o 
   5  -2   6      834.33      848.17     54.46 o 
   6  -2   6      376.32      481.79     99.70 o 
   7  -2   6       35.10       40.58     60.75 o 
   8  -2   6     2054.29     2164.71     91.66 o 
   9  -2   6      450.14      537.65    100.89 o 
  10  -2   6      415.62      388.06    113.43 o 
 -14  -1   6       28.13      -70.19    110.41 o 
 -13  -1   6        5.60        4.30     94.09 o 
 -12  -1   6       94.49      -46.46     84.64 o 
 -11  -1   6        9.59      -23.12     71.63 o 
 -10  -1   6      164.27       41.50     67.21 o 
  -9  -1   6      155.08      113.80     57.36 o 
  -8  -1   6        3.77       -3.86     46.72 o 
  -7  -1   6       34.52      -29.25     39.25 o 
  -6  -1   6      225.82      202.00     44.96 o 
  -5  -1   6      945.66      985.30     62.23 o 
  -4  -1   6      757.19      905.95     45.40 o 
  -3  -1   6      719.71      712.55     51.15 o 
  -2  -1   6     2100.24     2309.95     64.66 o 
  -1  -1   6      267.34      254.07     29.41 o 
   0  -1   6       86.36      135.67     27.28 o 
   1  -1   6      204.00      163.73     29.42 o 
   2  -1   6    12239.32    12373.29    289.95 o 
   3  -1   6       88.71      105.98     33.45 o 
   4  -1   6     5150.03     5765.49    180.33 o 
   5  -1   6     4803.42     5073.34    168.83 o 
   6  -1   6      158.31      132.65     56.19 o 
   7  -1   6      297.72      395.55     74.03 o 
   8  -1   6     1047.35     1271.28     85.79 o 
   9  -1   6       89.40       96.68     81.43 o 
  10  -1   6      636.90      736.71    145.67 o 
  11  -1   6        3.31     -121.19    121.19 o 
 -14   0   6        2.19      -41.71    111.43 o 
 -13   0   6       34.36      -91.16     91.16 o 
 -12   0   6        1.84      -57.53    109.25 o 
 -11   0   6        0.86      -71.48     71.48 o 
 -10   0   6       54.46      -63.15     63.15 o 
  -9   0   6       64.58       37.52     55.55 o 
  -8   0   6        1.17      -23.27     45.90 o 
  -7   0   6      253.87      194.15     46.75 o 
  -6   0   6     1583.55     1750.51    100.00 o 
  -5   0   6     1336.55     1386.14     68.27 o 
  -4   0   6    21552.65    21755.94    444.86 o 
  -3   0   6     2006.05     2078.64     61.36 o 
  -2   0   6       12.46       15.88     26.60 o 
  -1   0   6     2947.41     3003.01     93.28 o 
   0   0   6       60.74       80.10     26.39 o 
   1   0   6    19763.38    19270.44    356.96 o 
   2   0   6      954.78      875.84     48.86 o 
   3   0   6     1542.08     1541.83     62.14 o 
   4   0   6     7239.49     7304.75    218.59 o 
   5   0   6        8.43       41.42     36.32 o 
   6   0   6      305.75      405.21     53.37 o 
   7   0   6     2262.81     2346.81    118.46 o 
   8   0   6      397.81      526.50     75.63 o 
   9   0   6     1181.93     1419.34    141.19 o 
  10   0   6       13.52       26.27    138.51 o 
  11   0   6      118.82     -160.60    160.60 o 
 -14   1   6        3.49       34.75    109.98 o 
 -13   1   6       23.20       59.72     98.09 o 
 -12   1   6      165.99      125.97     88.50 o 
 -11   1   6        2.07      -21.92     68.17 o 
 -10   1   6      329.86      279.17     72.74 o 
  -9   1   6     1047.73     1037.79     85.07 o 
  -8   1   6      241.83      142.99     50.99 o 
  -7   1   6      368.72      363.56     50.18 o 
  -6   1   6      476.50      561.07     40.41 o 
  -5   1   6        8.60       -8.84     26.19 o 
  -4   1   6    10960.13    11246.23    252.92 o 
  -3   1   6      860.93      904.45     44.97 o 
  -2   1   6      186.56      242.34     29.42 o 
  -1   1   6      537.65      571.93     38.17 o 
   0   1   6      523.21      474.39     34.09 o 
   1   1   6    17090.67    17040.38    320.14 o 
   2   1   6       34.69       22.62     32.00 o 
   3   1   6     3579.73     3518.76    131.90 o 
   4   1   6      384.08      396.48     44.74 o 
   5   1   6     2795.07     2713.97     92.43 o 
   6   1   6      378.40      504.48     61.91 o 
   7   1   6      113.94      135.14     70.31 o 
   8   1   6     1713.17     1924.76    168.95 o 
   9   1   6      279.48      266.56    103.00 o 
  10   1   6      176.47      -69.85    152.24 o 
  11   1   6       94.06     -189.85    191.04 o 
 -14   2   6       60.41       18.26    109.14 o 
 -13   2   6       55.36      -71.46     93.98 o 
 -12   2   6      155.28      -18.77     82.24 o 
 -11   2   6       99.41       52.77     97.01 o 
 -10   2   6      111.17       -4.16     62.73 o 
  -9   2   6        3.53      -50.56     50.56 o 
  -8   2   6       64.60       34.68     47.60 o 
  -7   2   6       61.95        3.00     32.64 o 
  -6   2   6     1116.57     1047.49     51.36 o 
  -5   2   6       44.78       43.50     29.12 o 
  -4   2   6       16.13       63.62     25.51 o 
  -3   2   6     8832.90     8466.14    167.54 o 
  -2   2   6     2535.39     2568.89    105.37 o 
  -1   2   6     1650.39     1575.49     77.46 o 
   0   2   6     7841.59     6990.71    518.50 o 
   1   2   6     5585.16     5242.51    187.46 o 
   2   2   6     7910.13     7100.82    294.33 o 
   3   2   6     2311.05     2298.58     88.22 o 
   4   2   6      348.00      451.07     56.35 o 
   5   2   6      374.47      401.11    105.67 o 
   6   2   6        6.21      -58.09     58.09 o 
   7   2   6     2312.41     2532.02    199.40 o 
   8   2   6      367.97      112.24    133.73 o 
   9   2   6       41.11      -62.26    101.05 o 
  10   2   6      121.37      -84.45    142.39 o 
 -14   3   6      212.27       36.18    111.18 o 
 -13   3   6       41.67      -39.23     92.34 o 
 -12   3   6      900.86      862.42    108.67 o 
 -11   3   6        1.01      -71.58     71.58 o 
 -10   3   6        0.84      -60.91     60.91 o 
  -9   3   6      383.36      407.23     52.55 o 
  -8   3   6      100.64       33.53     39.42 o 
  -7   3   6      290.88      254.91     41.22 o 
  -6   3   6      728.99      740.56     46.78 o 
  -5   3   6        0.15      -38.62     38.62 o 
  -4   3   6     1574.45     1577.48     99.53 o 
  -3   3   6     1337.61     1387.63     70.38 o 
  -2   3   6     5808.05     5060.72    166.27 o 
  -1   3   6     2687.95     2783.95    174.33 o 
   0   3   6        8.64       47.77     67.46 o 
   1   3   6     4365.53     4257.20    144.59 o 
   2   3   6      938.98      906.63     47.81 o 
   3   3   6      241.96      276.75     37.39 o 
   4   3   6     1572.00     1737.48     71.21 o 
   5   3   6      173.92      152.79     64.29 o 
   6   3   6      734.54      787.14     53.35 o 
   7   3   6     1049.31     1011.38    145.63 o 
   8   3   6       20.29       51.34    136.71 o 
   9   3   6      329.58      207.93    128.66 o 
  10   3   6        0.21     -174.33    174.33 o 
 -15   4   6      188.79      120.11    129.62 o 
 -14   4   6       43.97      -96.24    106.67 o 
 -13   4   6      612.17      374.90    108.21 o 
 -12   4   6      185.90       23.79     85.20 o 
 -11   4   6       21.44      -88.06     88.06 o 
 -10   4   6       12.15      -86.27     86.27 o 
  -9   4   6       46.09      -45.12     45.12 o 
  -8   4   6      139.19       36.57     85.38 o 
  -7   4   6      127.08       96.75     38.07 o 
  -6   4   6       37.36      -23.45     31.76 o 
  -5   4   6      363.52      339.66     40.96 o 
  -4   4   6      104.55       94.33     30.71 o 
  -3   4   6       67.43      134.87     74.92 o 
  -2   4   6     2848.92     2766.44    107.87 o 
  -1   4   6      299.01      316.98     51.70 o 
   0   4   6      278.62      157.47    142.09 o 
   1   4   6       95.02       85.75     50.29 o 
   2   4   6     1483.56     1525.79     71.80 o 
   3   4   6     3844.95     3786.16    106.20 o 
   4   4   6      669.09      694.83     57.93 o 
   5   4   6     1266.39     1419.12     75.01 o 
   6   4   6      604.37      651.56     66.39 o 
   7   4   6       69.60      -62.42     85.19 o 
   9   4   6       36.13      -24.48    165.37 o 
 -15   5   6       17.94      -92.74    123.99 o 
 -14   5   6      201.49      161.33    116.36 o 
 -13   5   6      154.03       81.87    191.34 o 
 -12   5   6       65.47       16.71     85.42 o 
 -11   5   6      299.77      324.93    172.24 o 
 -10   5   6       70.57      -19.79     47.25 o 
  -9   5   6      476.07      490.47     60.04 o 
  -8   5   6        0.32      -56.71     56.71 o 
  -7   5   6      314.62      278.01     45.92 o 
  -6   5   6      354.27      350.69     41.66 o 
  -5   5   6      373.36      431.80     40.99 o 
  -4   5   6      877.08      873.78     72.18 o 
  -3   5   6      590.65      648.85     69.28 o 
  -2   5   6       16.62       74.23    125.37 o 
  -1   5   6        3.09       44.28     39.29 o 
   0   5   6     1020.51     1112.34    212.53 o 
   1   5   6      390.37      509.65     86.27 o 
   2   5   6       47.18      -60.76     60.76 o 
   3   5   6       26.75      -87.26     87.26 o 
   4   5   6      368.37      271.22     79.83 o 
   5   5   6      874.48     1153.45    111.67 o 
   6   5   6      151.71       60.52     86.65 o 
   7   5   6      691.66      557.61    150.45 o 
   9   5   6      346.85      280.00    180.89 o 
 -15   6   6      179.44      365.37    208.95 o 
 -14   6   6        4.68      -73.79    107.27 o 
 -13   6   6       36.46      -56.55     93.50 o 
 -12   6   6       22.63       39.80    100.30 o 
 -11   6   6       10.53      -71.82     71.82 o 
 -10   6   6       23.09       -0.39     55.26 o 
  -9   6   6      431.17      365.53     58.00 o 
  -8   6   6      393.11      364.10     55.71 o 
  -7   6   6      681.24      799.37     59.25 o 
  -6   6   6      421.38      423.50     45.03 o 
  -5   6   6      136.36       93.92     32.72 o 
  -4   6   6      148.48      163.39     56.58 o 
  -3   6   6      852.80      925.78     80.84 o 
  -2   6   6      686.70      704.14     71.82 o 
  -1   6   6       44.00       97.02     81.19 o 
   0   6   6       12.03      -28.06     60.30 o 
   1   6   6      283.08      246.56     81.19 o 
   2   6   6      533.92      831.04     71.64 o 
   3   6   6      576.22      744.53    150.15 o 
   4   6   6     2753.49     2690.99    178.51 o 
   5   6   6      499.23      530.66     40.09 o 
   6   6   6      504.27      513.43    135.52 o 
   7   6   6      119.21      131.94    134.92 o 
 -15   7   6       42.98      -36.42    189.85 o 
 -14   7   6       63.54      110.84    111.89 o 
 -13   7   6      346.94      367.42    105.96 o 
 -12   7   6       59.19       50.74     82.28 o 
 -11   7   6      211.16      169.69     68.43 o 
 -10   7   6      192.39      153.68     64.20 o 
  -9   7   6      131.81       44.21     52.65 o 
  -8   7   6       19.83      -65.97     65.97 o 
  -7   7   6        2.56      -35.32     39.08 o 
  -6   7   6      454.44      527.50     72.39 o 
  -5   7   6      666.10      637.41     52.90 o 
  -4   7   6       43.21        6.86     54.56 o 
  -3   7   6     1000.99     1060.24     83.57 o 
  -2   7   6      242.01      204.93     63.08 o 
  -1   7   6      466.23      397.67     70.37 o 
   0   7   6      668.85      552.36    141.79 o 
   1   7   6       67.77      367.87    218.51 o 
   2   7   6      359.59      266.27     96.72 o 
   3   7   6     1478.09     1496.40     82.21 o 
   4   7   6      445.39      547.96     47.16 o 
   5   7   6      440.34      302.42     41.95 o 
   6   7   6     1043.29     1165.96    173.13 o 
   7   7   6       71.89      117.61    126.57 o 
 -14   8   6       76.50      138.51    161.79 o 
 -13   8   6      265.17      426.94    103.59 o 
 -12   8   6       92.74       -4.68     80.97 o 
 -11   8   6     1398.27     1512.66     93.35 o 
 -10   8   6      609.66      557.27     73.26 o 
  -9   8   6        6.78      -24.49     58.25 o 
  -8   8   6      201.12      217.24     48.87 o 
  -7   8   6        9.75      -61.21     63.90 o 
  -6   8   6      265.72      167.12     51.74 o 
  -5   8   6       62.66      -59.49     62.98 o 
  -4   8   6       20.69      -53.85     58.27 o 
  -3   8   6       13.26      -21.55     80.89 o 
  -2   8   6      439.39      453.90     80.60 o 
  -1   8   6      111.99       37.94     63.95 o 
   0   8   6      177.85        4.40    103.58 o 
   1   8   6        4.00      -57.76     61.96 o 
   2   8   6       81.78       57.35     78.21 o 
   3   8   6      129.38       60.89    102.09 o 
   4   8   6      527.99      615.27     71.20 o 
   5   8   6     1221.86     1349.84    186.86 o 
   6   8   6      124.95      130.74    133.73 o 
   7   8   6       21.10      -28.06    129.55 o 
 -14   9   6       59.07       93.73    151.64 o 
 -13   9   6      150.54      360.59    134.92 o 
 -12   9   6      621.98      799.35    102.23 o 
 -11   9   6      436.15      497.03     76.18 o 
 -10   9   6     1192.43     1262.62     81.46 o 
  -9   9   6      305.11      386.41    144.77 o 
  -8   9   6        0.36      -24.98     56.67 o 
  -7   9   6      183.70      161.58     76.96 o 
  -6   9   6      279.42      215.19     80.42 o 
  -5   9   6       35.97      -53.26     66.13 o 
  -4   9   6       10.99      -66.44     66.44 o 
  -3   9   6       95.24       26.11     71.20 o 
  -2   9   6      502.15      485.60     84.76 o 
  -1   9   6       41.60      -31.84     66.19 o 
   0   9   6       68.53       77.94     91.04 o 
   1   9   6      513.64      348.11    148.06 o 
   2   9   6       47.79      -17.34     79.46 o 
   3   9   6      748.48      772.31    189.25 o 
   4   9   6     1119.08     1297.96    141.49 o 
   5   9   6       91.91      126.57    132.54 o 
   6   9   6      395.38      213.73    148.66 o 
 -12  10   6      428.61      374.42    111.83 o 
 -11  10   6      705.02      887.71    118.36 o 
 -10  10   6     1421.20     1470.43    101.49 o 
  -9  10   6       67.58       36.17     87.76 o 
  -8  10   6      135.19      141.66     83.95 o 
  -7  10   6      475.57      448.55     94.01 o 
  -6  10   6      161.88      -63.42     74.18 o 
  -5  10   6      700.83      680.16     95.23 o 
  -4  10   6        0.10      -44.70     75.36 o 
  -3  10   6      153.22      148.28     79.18 o 
  -2  10   6       82.78       54.86     76.66 o 
  -1  10   6        6.63      -59.00     74.08 o 
   0  10   6      575.45      531.77     96.90 o 
   1  10   6       30.34       60.25     79.82 o 
   2  10   6      396.88      397.30    128.06 o 
   3  10   6       93.30      176.09     89.27 o 
   4  10   6       22.23       23.88    119.40 o 
   5  10   6      538.65      514.62    154.63 o 
   6  10   6       25.00      -60.89    118.80 o 
 -12  11   6       18.31      -62.69    147.46 o 
 -11  11   6     1183.66     1340.82    133.33 o 
 -10  11   6        7.33      -41.80     90.37 o 
  -9  11   6      512.07      598.78    103.93 o 
  -8  11   6      531.33      663.89    102.41 o 
  -7  11   6       58.91        8.33     85.25 o 
  -6  11   6        7.62      -46.82     77.75 o 
  -5  11   6      807.56      795.13    113.73 o 
  -4  11   6       89.54       -0.45     81.49 o 
  -3  11   6      469.06      525.21     99.19 o 
  -2  11   6       11.22      -28.73     78.19 o 
  -1  11   6      119.39       58.87     83.99 o 
   0  11   6        1.35      -10.18     81.38 o 
   1  11   6      163.00      111.94    108.36 o 
   2  11   6       33.18       49.63     87.58 o 
   3  11   6      178.70      153.32    120.00 o 
   4  11   6       81.25       59.70    137.91 o 
   5  11   6       68.14       38.81    134.92 o 
 -12  12   6      320.49      509.25    190.45 o 
 -11  12   6       78.87     -127.76    158.21 o 
 -10  12   6      526.55      755.69    119.21 o 
  -9  12   6       83.02      109.14     96.39 o 
  -8  12   6      305.19      249.70     99.55 o 
  -7  12   6       62.60      133.07     91.57 o 
  -6  12   6      296.41      214.74     99.65 o 
  -5  12   6        0.61      -83.20     83.20 o 
  -4  12   6      127.37       58.20     88.50 o 
  -3  12   6        2.58      -84.77     84.77 o 
  -2  12   6      126.03      145.73    108.06 o 
  -1  12   6        0.24       11.48     87.35 o 
   0  12   6       84.01      -22.52     88.59 o 
   1  12   6        3.49      -62.82     81.97 o 
   2  12   6       78.47       38.85     96.21 o 
   3  12   6        1.23     -122.98    122.98 o 
   4  12   6        0.70     -131.34    131.34 o 
 -13  13   6      266.02      336.12    194.62 o 
 -12  13   6       43.14     -161.19    176.71 o 
 -11  13   6       47.56      -72.24    164.18 o 
 -10  13   6       56.90       61.00    110.50 o 
  -9  13   6       36.53      -74.43     96.48 o 
  -8  13   6      170.47      249.87    106.99 o 
  -7  13   6        9.10       26.81     97.94 o 
  -6  13   6        0.55      -94.20     94.20 o 
  -5  13   6      531.17      444.03    146.86 o 
  -4  13   6       74.82        1.42     93.30 o 
  -3  13   6       17.72       64.19    152.83 o 
  -2  13   6        1.22      -48.05     91.29 o 
  -1  13   6       14.54       38.59     93.25 o 
   0  13   6       41.10      -33.84     95.11 o 
   1  13   6       35.91       -4.46     95.53 o 
   2  13   6        1.69     -130.45    130.45 o 
   3  13   6       39.88      195.22    136.71 o 
 -12  14   6      148.02      -14.93    204.18 o 
 -11  14   6      213.91       42.39    179.10 o 
 -10  14   6       11.87     -172.54    172.54 o 
  -9  14   6      288.44      329.94    121.96 o 
  -8  14   6      114.04      106.09    111.16 o 
  -7  14   6       25.16      -36.22    107.58 o 
  -6  14   6      386.01      326.27    115.63 o 
  -5  14   6      180.82      114.95    108.24 o 
  -4  14   6      119.92      147.96    107.90 o 
  -3  14   6      205.89      304.06    112.73 o 
  -2  14   6        9.21      -76.05     95.82 o 
  -1  14   6        3.66      -97.06     97.06 o 
   0  14   6       12.42       22.94    100.30 o 
   1  14   6        5.73      -95.80    101.41 o 
 -11  15   6       27.56     -185.67    185.67 o 
 -10  15   6       44.67     -176.12    183.28 o 
  -9  15   6       52.56     -182.09    182.09 o 
  -8  15   6       16.01      -80.87    140.89 o 
  -7  15   6       77.19       92.90    119.33 o 
  -6  15   6      125.44      -66.13    109.97 o 
  -5  15   6      243.60      108.10    115.58 o 
  -4  15   6       68.04      -57.28    124.18 o 
  -3  15   6        0.33      -78.37    104.71 o 
  -2  15   6       73.66        6.14    103.94 o 
  -1  15   6        1.67      -20.21    103.65 o 
   0  15   6       28.75      -51.15    104.04 o 
 -10  16   6      228.85      222.68    208.95 o 
  -9  16   6        0.03     -186.27    186.27 o 
  -8  16   6      136.80       10.15    203.58 o 
  -7  16   6        4.79     -122.64    122.64 o 
  -6  16   6      273.02      174.90    128.21 o 
  -5  16   6       81.83       72.83    126.53 o 
  -4  16   6        1.48     -122.69    122.69 o 
  -3  16   6       81.27      -14.32    116.04 o 
  -2  16   6       48.51      -20.37    121.66 o 
  -8  17   6       51.11     -193.43    204.77 o 
  -7  17   6        0.46       -5.97    191.04 o 
  -6  17   6      170.58       47.00    139.31 o 
  -5  17   6       42.76       25.63    136.39 o 
   2 -19   7       22.64     -100.42    146.87 o 
   3 -19   7       24.49      -44.09    143.14 o 
   4 -19   7        0.13        6.04    140.31 o 
   5 -19   7       15.75       17.93    137.07 o 
   6 -19   7        8.04      -59.86    135.07 o 
  -1 -18   7       21.67      191.64    236.42 o 
   0 -18   7       20.09       54.33    223.28 o 
   1 -18   7        6.60      208.36    208.95 o 
   2 -18   7      171.86      230.63    133.72 o 
   3 -18   7      160.89      122.79    125.07 o 
   4 -18   7        1.60     -116.54    116.54 o 
   5 -18   7        2.30      -53.55    118.86 o 
   6 -18   7        4.48      -38.60    121.63 o 
   7 -18   7      141.44      149.90    135.98 o 
   8 -18   7        0.07       84.61    134.51 o 
  -3 -17   7        1.26      -20.90    225.07 o 
  -2 -17   7        1.03      -22.69    211.34 o 
  -1 -17   7        2.09       60.89    191.64 o 
   0 -17   7        0.12      -56.72    172.54 o 
   1 -17   7       70.45      -52.19    110.72 o 
   2 -17   7       39.89      -26.17    108.18 o 
   3 -17   7      225.96      215.84    114.79 o 
   4 -17   7        1.91      -28.86    111.29 o 
   5 -17   7       54.81      -13.30    113.37 o 
   6 -17   7       93.66      -19.46    113.39 o 
   7 -17   7        0.64     -111.95    136.71 o 
   8 -17   7      110.44      147.90    128.21 o 
   9 -17   7      307.89      289.45    147.17 o 
  -4 -16   7       10.28      -47.67    113.41 o 
  -3 -16   7        1.72     -100.74    100.74 o 
  -2 -16   7       39.11     -169.55    169.55 o 
  -1 -16   7        1.88       26.87    167.16 o 
   0 -16   7       22.88     -100.69    100.69 o 
   1 -16   7       17.04      -36.76     99.41 o 
   2 -16   7       60.23      -28.28    131.64 o 
   3 -16   7        8.21      -36.10     95.60 o 
   4 -16   7      202.32       61.60    101.65 o 
   5 -16   7       50.80       24.17    105.47 o 
   6 -16   7       55.21      -22.71    136.12 o 
   7 -16   7      228.12      276.13    118.63 o 
   8 -16   7      545.16      639.61    225.37 o 
   9 -16   7        6.62       71.12    128.65 o 
  10 -16   7      466.63      684.08    152.16 o 
  -5 -15   7       58.43       23.79    114.80 o 
  -4 -15   7        0.26     -104.28    104.28 o 
  -3 -15   7      190.51      -10.04     94.57 o 
  -2 -15   7        7.52      -16.22     87.77 o 
  -1 -15   7       16.58       17.91    140.30 o 
   0 -15   7        0.27      -84.40     84.40 o 
   1 -15   7        2.07      -85.06     85.06 o 
   2 -15   7      591.48      536.68    102.25 o 
   3 -15   7        6.27      -85.26     85.26 o 
   4 -15   7      110.85       38.73     90.81 o 
   5 -15   7        7.18      -36.83     93.45 o 
   6 -15   7      138.48      150.74    102.58 o 
   7 -15   7      203.32      137.95    112.08 o 
   8 -15   7       34.05      176.66    113.47 o 
   9 -15   7      632.25      809.82    141.05 o 
  10 -15   7      197.55      288.33    135.06 o 
  -6 -14   7       41.97       47.82    104.80 o 
  -5 -14   7      142.75       58.89    118.80 o 
  -4 -14   7      196.07      218.97    100.51 o 
  -3 -14   7       37.12      -12.39     84.53 o 
  -2 -14   7        3.72      -19.72     79.62 o 
  -1 -14   7      162.57       68.66     61.94 o 
   0 -14   7        9.01      -76.62     76.62 o 
   1 -14   7      583.61      607.20    111.04 o 
   2 -14   7      215.96      214.61    120.89 o 
   3 -14   7      945.74     1165.95    125.37 o 
   4 -14   7        0.55      -78.87     78.87 o 
   5 -14   7      153.57      119.07     89.32 o 
   6 -14   7      151.74      160.01     96.40 o 
   7 -14   7        1.88      -53.50     94.88 o 
   8 -14   7      412.08      318.55    113.21 o 
   9 -14   7       38.31       62.04    112.78 o 
  10 -14   7      136.88      213.27    125.81 o 
  11 -14   7      165.53      136.10    132.95 o 
  -7 -13   7       40.26      -92.12    101.75 o 
  -6 -13   7      505.40      496.38    108.50 o 
  -5 -13   7      384.88      199.82     95.73 o 
  -4 -13   7       72.68      -61.10     78.31 o 
  -3 -13   7        0.79      -73.61     73.61 o 
  -2 -13   7       15.05      -68.48     68.48 o 
  -1 -13   7      126.91      129.88     58.90 o 
   0 -13   7       71.42       31.54     45.63 o 
   1 -13   7      182.73       92.62     72.93 o 
   2 -13   7      254.59      222.97     74.35 o 
   3 -13   7       53.36       82.54     72.05 o 
   4 -13   7      105.08      -57.49     71.78 o 
   5 -13   7       31.66      -39.26     77.78 o 
   6 -13   7       16.95      -86.27     86.27 o 
   7 -13   7       46.17        7.45     90.04 o 
   8 -13   7      176.82      235.89    103.21 o 
   9 -13   7      166.41      167.48    109.99 o 
  10 -13   7      314.81      377.11    131.64 o 
  11 -13   7        1.10      -67.11    119.98 o 
  -8 -12   7       39.49       34.08    102.95 o 
  -7 -12   7      639.26      491.34    109.08 o 
  -6 -12   7      623.35      591.50    103.16 o 
  -5 -12   7       21.51      -30.83     76.82 o 
  -4 -12   7      317.14      373.28     85.69 o 
  -3 -12   7     1441.12     1389.85    102.34 o 
  -2 -12   7       11.48      -61.17     61.17 o 
  -1 -12   7      251.56      243.71     55.13 o 
   0 -12   7       16.59      -43.02     43.91 o 
   1 -12   7      736.58      740.68    141.49 o 
   2 -12   7        0.17      -28.47     62.56 o 
   3 -12   7      206.00      132.14     69.86 o 
   4 -12   7       40.14        7.35     65.22 o 
   5 -12   7       78.37        2.43     70.08 o 
   6 -12   7       12.82      -50.17     72.67 o 
   7 -12   7       42.24      -44.18     82.74 o 
   8 -12   7       85.45        8.60     89.56 o 
   9 -12   7      578.43      719.45    121.36 o 
  10 -12   7       39.44       -6.75    108.26 o 
  11 -12   7       69.97      214.37    120.48 o 
  -9 -11   7       62.31       65.13    100.38 o 
  -8 -11   7      453.93      452.79    104.99 o 
  -7 -11   7      817.11      823.39    106.03 o 
  -6 -11   7       40.26      111.31     79.39 o 
  -5 -11   7      237.58       89.40     94.03 o 
  -4 -11   7      317.28      351.16    106.57 o 
  -3 -11   7      495.05      598.37     77.42 o 
  -2 -11   7       55.73        5.87     44.06 o 
  -1 -11   7      165.70      169.96     46.80 o 
   0 -11   7      345.40      335.36     49.01 o 
   1 -11   7       28.83       28.18     36.00 o 
   2 -11   7      333.48      372.11     65.10 o 
   3 -11   7      709.62      737.52     79.60 o 
   4 -11   7      198.27      166.32     67.76 o 
   5 -11   7       48.14      -21.70     62.22 o 
   6 -11   7       57.02       86.96     68.94 o 
   7 -11   7       15.26        7.39     74.24 o 
   8 -11   7      450.04      421.22     95.50 o 
   9 -11   7        7.40      -89.16     89.16 o 
  10 -11   7       45.43      -81.20     99.38 o 
  11 -11   7      179.25       58.36    113.69 o 
  12 -11   7        1.21      -70.47    124.18 o 
 -10 -10   7       14.73      -28.81     96.68 o 
  -9 -10   7       42.90       -8.39     90.09 o 
  -8 -10   7      194.54      242.50     89.22 o 
  -7 -10   7       89.58      104.51     77.02 o 
  -6 -10   7      349.67      225.69    149.25 o 
  -5 -10   7       27.02      -41.10     60.30 o 
  -4 -10   7      547.53      561.27     72.82 o 
  -3 -10   7      815.35      778.58     76.94 o 
  -2 -10   7        6.22       11.90     38.28 o 
  -1 -10   7       25.08        6.93     36.95 o 
   0 -10   7      246.65      205.95     40.61 o 
   1 -10   7        8.03      -27.38     28.21 o 
   2 -10   7        1.71      -47.69     49.44 o 
   3 -10   7      508.84      551.03     69.99 o 
   4 -10   7      227.24      129.16     61.09 o 
   5 -10   7      820.36      811.89     85.00 o 
   6 -10   7        1.70      -59.55     59.55 o 
   7 -10   7       66.24      -11.20     70.31 o 
   8 -10   7        2.09       53.56     78.49 o 
   9 -10   7      502.20      564.15    168.95 o 
  10 -10   7      466.40      490.59    114.19 o 
  11 -10   7      164.69       55.07    110.66 o 
  12 -10   7      236.46      294.92    127.66 o 
 -10  -9   7       18.58      -39.18     91.71 o 
  -9  -9   7      117.06      176.12     86.01 o 
  -8  -9   7       15.36      -74.01     74.01 o 
  -7  -9   7     1036.66     1022.96    126.27 o 
  -6  -9   7      738.35      603.07     77.55 o 
  -5  -9   7       81.54       64.27     56.75 o 
  -4  -9   7      213.38      228.96     60.58 o 
  -3  -9   7      309.32      274.86     42.16 o 
  -2  -9   7      506.99      568.92     48.17 o 
  -1  -9   7     1382.95     1431.29     62.52 o 
   0  -9   7        0.16      -22.57     29.72 o 
   1  -9   7      380.46      357.64     36.29 o 
   2  -9   7      522.63      472.20     58.80 o 
   3  -9   7      188.62      171.75     55.57 o 
   4  -9   7      126.73       83.76     58.06 o 
   5  -9   7       11.12      -33.60     57.41 o 
   6  -9   7      257.60      176.64     69.86 o 
   7  -9   7      270.49      203.63     73.84 o 
   8  -9   7        0.08      -32.67     73.70 o 
   9  -9   7      127.97      101.52     86.11 o 
  10  -9   7      307.31      270.48    105.38 o 
  11  -9   7       85.94      253.57    112.48 o 
  12  -9   7      193.02      291.58    123.42 o 
 -11  -8   7       48.97      -31.10     96.47 o 
 -10  -8   7      165.12       82.06     84.64 o 
  -9  -8   7      162.99      196.89     83.01 o 
  -8  -8   7      621.46      517.46     84.89 o 
  -7  -8   7     1417.23     1324.96     93.93 o 
  -6  -8   7       60.42       32.53     54.03 o 
  -5  -8   7       85.95       57.79     55.88 o 
  -4  -8   7      570.38      546.02     65.01 o 
  -3  -8   7      214.31      219.95     37.37 o 
  -2  -8   7       20.51       15.46     30.92 o 
  -1  -8   7      343.56      370.02     39.52 o 
   0  -8   7      179.66      209.89     33.33 o 
   1  -8   7     1590.36     1432.95     55.48 o 
   2  -8   7       24.74      -32.47     51.94 o 
   3  -8   7        4.15      -43.02     43.02 o 
   4  -8   7        1.28      -49.13     49.13 o 
   5  -8   7      471.39      524.87    112.54 o 
   6  -8   7      500.68      517.26     78.30 o 
   7  -8   7       47.37      -29.28     64.10 o 
   8  -8   7      230.14      154.63    143.88 o 
   9  -8   7       20.63      -78.91     78.91 o 
  10  -8   7        3.42       60.60     95.92 o 
  11  -8   7      452.23      509.01    117.93 o 
  12  -8   7       44.43        8.44    110.02 o 
 -11  -7   7      212.43      145.20     90.34 o 
 -10  -7   7      192.95      184.55     85.06 o 
  -9  -7   7     1167.05     1065.43    100.64 o 
  -8  -7   7     1907.62     1769.66    105.06 o 
  -7  -7   7      123.08      116.03     57.36 o 
  -6  -7   7     1372.15     1448.34     90.61 o 
  -5  -7   7     2017.16     2151.76     98.43 o 
  -4  -7   7       31.13      -40.89     40.89 o 
  -3  -7   7     1764.77     1786.06     64.90 o 
  -2  -7   7       34.82      -28.75     28.75 o 
  -1  -7   7      611.12      623.40     42.98 o 
   0  -7   7      743.49      706.63     44.27 o 
   1  -7   7     2334.25     2345.84     94.86 o 
   2  -7   7      267.58      289.56     51.89 o 
   3  -7   7      966.09      890.60     68.92 o 
   4  -7   7     2443.69     2180.63     98.82 o 
   5  -7   7       41.63      -27.16     56.42 o 
   6  -7   7       35.18      -57.04     57.04 o 
   7  -7   7      289.56      150.78    130.45 o 
   8  -7   7       97.85       -7.55     69.52 o 
   9  -7   7      101.39       52.14     83.96 o 
  10  -7   7      167.72      119.50    169.85 o 
  11  -7   7       55.07      -49.27    103.27 o 
  12  -7   7      124.06       55.52    179.70 o 
 -12  -6   7      269.21      304.16    101.33 o 
 -11  -6   7      378.90      402.05     96.85 o 
 -10  -6   7      198.52      177.71     81.46 o 
  -9  -6   7     1708.54     1664.63    106.81 o 
  -8  -6   7     1240.92     1170.84     90.75 o 
  -7  -6   7     1321.06     1484.66     88.40 o 
  -6  -6   7     3617.46     3691.19    132.26 o 
  -5  -6   7        5.85      -36.00     41.74 o 
  -4  -6   7     5886.90     5494.12    198.80 o 
  -3  -6   7     3956.54     4070.04    104.78 o 
  -2  -6   7     2003.58     2247.02     71.04 o 
  -1  -6   7     2749.12     2700.78     86.24 o 
   0  -6   7      327.17      469.66     37.52 o 
   1  -6   7      759.97      755.60     59.93 o 
   2  -6   7       26.13       47.65     42.66 o 
   3  -6   7     1498.27     1466.40     80.33 o 
   4  -6   7      884.23      875.12     70.68 o 
   5  -6   7      347.00      296.99     78.21 o 
   6  -6   7      276.24      163.22    129.55 o 
   7  -6   7      269.42      214.17     70.29 o 
   8  -6   7      157.51       98.38     69.65 o 
   9  -6   7      115.78      107.81     83.89 o 
  10  -6   7       35.74       -0.53     95.31 o 
  11  -6   7      337.87      339.40    113.02 o 
  12  -6   7      274.58      325.37    188.65 o 
 -12  -5   7      512.93      498.37    105.80 o 
 -11  -5   7      110.07       45.82     81.89 o 
 -10  -5   7     1498.89     1404.68    106.98 o 
  -9  -5   7      432.81      370.02     71.83 o 
  -8  -5   7      798.33      677.89     73.60 o 
  -7  -5   7     1145.32     1168.85     80.21 o 
  -6  -5   7      173.34      193.08     51.61 o 
  -5  -5   7     5961.21     5661.03    163.13 o 
  -4  -5   7     5708.96     5829.04    163.61 o 
  -3  -5   7     5726.76     5886.53    142.41 o 
  -2  -5   7      529.12      594.33     44.39 o 
  -1  -5   7     2042.96     1911.49     63.25 o 
   0  -5   7      238.00      258.31     32.69 o 
   1  -5   7     1556.00     1320.20     70.55 o 
   2  -5   7      460.39      431.36     79.10 o 
   3  -5   7     2770.40     2568.24    117.91 o 
   4  -5   7      306.76      250.53     65.37 o 
   5  -5   7       51.85      -50.86     50.86 o 
   6  -5   7      128.11       88.77     60.63 o 
   7  -5   7      487.20      368.36     73.87 o 
   8  -5   7       85.19       27.46     77.01 o 
   9  -5   7        9.17      -70.69     76.24 o 
  10  -5   7       62.05      -18.88     89.67 o 
  11  -5   7      162.88      149.39     99.93 o 
  12  -5   7        5.71     -112.24    187.46 o 
 -13  -4   7      502.17      506.11    115.24 o 
 -12  -4   7        7.78      -40.49     88.40 o 
 -11  -4   7      977.42      750.45    160.00 o 
 -10  -4   7      602.15      637.11     84.91 o 
  -9  -4   7      893.28      820.85     82.59 o 
  -8  -4   7      659.34      548.31     69.33 o 
  -7  -4   7      169.59      127.51     50.71 o 
  -6  -4   7     2526.14     2366.92     98.50 o 
  -5  -4   7     5351.96     5363.85    153.74 o 
  -4  -4   7      215.17      307.42     48.36 o 
  -3  -4   7     5733.16     5830.61    130.46 o 
  -2  -4   7       26.04       33.22     27.28 o 
  -1  -4   7      420.12      440.26     36.60 o 
   0  -4   7     2845.17     2979.22     79.41 o 
   1  -4   7     1473.37     1375.36     52.15 o 
   2  -4   7       60.27       83.42     41.86 o 
   3  -4   7      171.53      180.62     48.10 o 
   4  -4   7        0.97      -62.05     71.04 o 
   5  -4   7      507.10      480.41     58.86 o 
   6  -4   7       21.69       25.21     58.25 o 
   7  -4   7       12.40      -60.79     60.79 o 
   8  -4   7      849.74      717.32    110.75 o 
   9  -4   7      395.45      496.37    164.48 o 
  10  -4   7       37.79       11.27     91.23 o 
  11  -4   7       63.53      -25.67    160.60 o 
  12  -4   7      114.75      -57.31    200.00 o 
 -13  -3   7      215.99      236.29    114.33 o 
 -12  -3   7      331.84      196.95     94.13 o 
 -11  -3   7      457.12      387.46     90.69 o 
 -10  -3   7      278.22      135.63     69.95 o 
  -9  -3   7      167.22      166.01     61.28 o 
  -8  -3   7        0.86      -31.62     56.72 o 
  -7  -3   7       47.45       12.27     51.04 o 
  -6  -3   7     1383.59     1508.60     79.72 o 
  -5  -3   7     3299.52     3129.87    176.12 o 
  -4  -3   7     9974.85    10122.95    243.41 o 
  -3  -3   7       52.56       39.51     27.80 o 
  -2  -3   7      489.72      522.27     38.38 o 
  -1  -3   7      629.03      782.41     60.59 o 
   0  -3   7      246.02      317.05     34.15 o 
   1  -3   7     1614.18     1401.18     53.42 o 
   2  -3   7      178.81      190.18     32.51 o 
   3  -3   7     1446.95     1395.36     58.08 o 
   4  -3   7     3237.29     3217.56     92.93 o 
   5  -3   7       60.20       29.85     37.05 o 
   6  -3   7      311.13      259.41     67.11 o 
   7  -3   7     1166.34     1018.62     89.42 o 
   8  -3   7        1.85       68.41     74.17 o 
   9  -3   7       98.63      125.91     88.66 o 
  10  -3   7        4.16      -27.94     94.33 o 
  11  -3   7       22.10      -65.07    167.76 o 
 -13  -2   7       60.06       31.57     96.25 o 
 -12  -2   7      372.80      252.05     94.46 o 
 -11  -2   7       14.29      -72.78     72.78 o 
 -10  -2   7      638.12      619.54     81.85 o 
  -9  -2   7        0.85       38.56     55.79 o 
  -8  -2   7      295.68      277.22     58.13 o 
  -7  -2   7      304.54      333.42     54.49 o 
  -6  -2   7     2231.61     2230.84     91.37 o 
  -5  -2   7     3322.13     3214.53    107.39 o 
  -4  -2   7     4438.31     4672.01    133.65 o 
  -3  -2   7     1660.22     1843.98     61.76 o 
  -2  -2   7      392.06      322.95     33.18 o 
  -1  -2   7     1033.69     1139.05     50.20 o 
   0  -2   7       84.06      103.28     28.99 o 
   1  -2   7    13114.97    12588.33    243.72 o 
   2  -2   7      160.00       78.09     32.68 o 
   3  -2   7     1330.20     1253.01     57.11 o 
   4  -2   7       90.33       37.78     37.03 o 
   5  -2   7      402.11      535.09     54.78 o 
   6  -2   7      377.34      429.54     55.56 o 
   7  -2   7      122.99       85.72     85.97 o 
   8  -2   7       22.65       24.48    109.25 o 
   9  -2   7        7.54      -19.10    120.60 o 
 -14  -1   7       16.21       61.00    104.60 o 
 -13  -1   7      203.96      142.80    110.45 o 
 -12  -1   7      142.17       54.51     88.31 o 
 -11  -1   7      938.22      804.69     97.81 o 
 -10  -1   7      676.09      602.86     96.12 o 
  -9  -1   7       55.34        2.46     54.56 o 
  -8  -1   7       39.93      -12.63     48.62 o 
  -7  -1   7      221.62      200.61     48.62 o 
  -6  -1   7     3244.81     3238.99    109.88 o 
  -5  -1   7     1345.63     1305.24     68.52 o 
  -4  -1   7     5011.92     5060.76    114.79 o 
  -3  -1   7     5094.06     4958.43    133.83 o 
  -2  -1   7     1940.56     2135.07     65.28 o 
  -1  -1   7     1942.04     2267.43     66.61 o 
   0  -1   7       36.81      -10.34     27.39 o 
   1  -1   7     4216.70     4358.52    102.79 o 
   2  -1   7      317.14      264.15     35.98 o 
   3  -1   7      231.49      258.39     39.23 o 
   4  -1   7      752.07      781.95     53.97 o 
   5  -1   7     1175.23     1211.67     88.59 o 
   6  -1   7      252.66      229.63     82.39 o 
   7  -1   7      201.06      291.34    118.80 o 
   8  -1   7      428.27      428.65    142.69 o 
   9  -1   7        3.43      124.77    138.51 o 
 -14   0   7       90.19       17.27    105.02 o 
 -13   0   7        9.67      -74.21     89.35 o 
 -12   0   7      989.77      907.95    110.92 o 
 -11   0   7      972.40     1028.49    101.15 o 
 -10   0   7      460.45      466.01     76.99 o 
  -9   0   7       19.69       -9.91     53.78 o 
  -8   0   7      559.37      550.92     65.55 o 
  -7   0   7     7487.70     7064.84    215.22 o 
  -6   0   7     3628.92     3502.15    113.88 o 
  -5   0   7     1244.64     1138.30     98.69 o 
  -4   0   7    19636.97    20674.63    383.31 o 
  -3   0   7        2.17       10.58     24.43 o 
  -2   0   7       35.38       97.44     32.03 o 
  -1   0   7      232.87      196.83     55.20 o 
   0   0   7      393.37      388.84     36.06 o 
   1   0   7    10294.19     9660.00    194.21 o 
   2   0   7      800.50      817.05     50.78 o 
   3   0   7     1767.96     1747.14     67.89 o 
   4   0   7      611.04      620.18     53.73 o 
   5   0   7     2093.75     2121.27    110.62 o 
   6   0   7      105.63      162.10     69.27 o 
   7   0   7       25.73       -3.69     53.84 o 
   8   0   7      371.01      390.28     88.24 o 
   9   0   7       30.98       54.92    112.83 o 
 -14   1   7       54.21      -46.48    123.28 o 
 -13   1   7      271.00      194.05    100.67 o 
 -12   1   7       76.07       -5.72     85.51 o 
 -11   1   7      261.53      270.76     80.30 o 
 -10   1   7     1077.23     1181.97    159.40 o 
  -9   1   7        0.78      -42.89     52.84 o 
  -8   1   7       24.37        7.54     46.61 o 
  -7   1   7     1479.23     1499.63     91.94 o 
  -6   1   7      805.00      801.96     46.93 o 
  -5   1   7     1453.90     1449.71     54.35 o 
  -4   1   7     1224.30     1215.45     48.91 o 
  -3   1   7     3769.19     3606.30     89.00 o 
  -2   1   7     4197.48     4168.65     96.17 o 
  -1   1   7       59.56        0.19     57.01 o 
   0   1   7     8355.19     8000.55    230.20 o 
   1   1   7     2859.66     2597.72     77.36 o 
   2   1   7     1094.42     1060.30     55.21 o 
   3   1   7     1911.14     1875.73     71.04 o 
   4   1   7       31.36      117.87     55.32 o 
   5   1   7     1375.15     1431.94     71.05 o 
   6   1   7      303.62      359.50     59.30 o 
   7   1   7      298.90      288.09     66.73 o 
   8   1   7      126.25      -66.27    108.06 o 
   9   1   7       40.34      -89.65     89.65 o 
 -14   2   7      181.85       59.42    131.94 o 
 -13   2   7      190.60       99.36     97.51 o 
 -12   2   7       73.23       62.59     82.51 o 
 -11   2   7      394.85      296.50     82.53 o 
 -10   2   7      121.17       60.57     66.34 o 
  -9   2   7      705.38      661.92     75.28 o 
  -8   2   7     1205.41     1153.33     61.29 o 
  -7   2   7      140.89      146.81     66.27 o 
  -6   2   7     6683.06     6201.32    138.66 o 
  -5   2   7     1026.06      905.28     49.29 o 
  -4   2   7     6692.45     6134.91    130.71 o 
  -3   2   7     8865.87     8649.23    175.76 o 
  -2   2   7        1.61       -1.50     38.83 o 
  -1   2   7     5986.44     5474.53    206.56 o 
   0   2   7     2428.87     2292.92     97.94 o 
   1   2   7     4142.55     4098.46    196.42 o 
   2   2   7     5214.01     4700.39    135.22 o 
   3   2   7       42.66       41.19     65.07 o 
   4   2   7     1666.47     1615.38    140.30 o 
   5   2   7      471.72      589.51     71.14 o 
   6   2   7       10.07      -22.84     66.27 o 
   7   2   7      346.88      424.78     56.68 o 
   8   2   7       65.48     -116.42    116.42 o 
   9   2   7        0.52     -151.64    155.82 o 
 -14   3   7       21.50     -102.14    102.14 o 
 -13   3   7       49.12      -95.36     95.36 o 
 -12   3   7      231.54      215.80    131.04 o 
 -11   3   7      342.43      272.61     79.08 o 
 -10   3   7      719.14      723.29     85.00 o 
  -9   3   7     1629.97     1570.03    105.67 o 
  -8   3   7       32.62      -39.31     39.31 o 
  -7   3   7     1967.21     1832.02     69.26 o 
  -6   3   7     3661.22     3684.49     97.74 o 
  -5   3   7     1951.05     1652.66     61.41 o 
  -4   3   7     1799.38     1656.34     55.35 o 
  -3   3   7       10.28      -10.09     36.85 o 
  -2   3   7     4303.37     3891.71    145.97 o 
  -1   3   7     1600.84     1566.20     85.54 o 
   0   3   7     1849.06     1761.35     89.91 o 
   1   3   7     5033.80     4673.39    199.70 o 
   2   3   7      477.76      570.42     44.25 o 
   3   3   7      864.05      970.98    112.54 o 
   4   3   7     1872.68     1857.60     74.43 o 
   5   3   7      353.19      391.03     50.50 o 
   6   3   7      721.59      710.21     54.50 o 
   7   3   7      262.14      329.94     98.27 o 
   9   3   7      172.38      201.79    171.34 o 
 -14   4   7        0.87     -132.24    132.24 o 
 -13   4   7       34.70      -91.71     91.71 o 
 -12   4   7      772.84      632.52    148.95 o 
 -11   4   7      118.16       42.69    125.97 o 
 -10   4   7      396.52      323.21     74.02 o 
  -9   4   7        3.75      -35.26     45.44 o 
  -8   4   7     1530.79     1400.28     69.55 o 
  -7   4   7     1669.18     1604.02     68.84 o 
  -6   4   7      167.99      145.09     37.26 o 
  -5   4   7       51.99       44.41     30.98 o 
  -4   4   7     2230.52     2175.64     99.33 o 
  -3   4   7     7612.43     6966.70    379.10 o 
  -2   4   7     4103.95     3884.82    135.64 o 
  -1   4   7     1855.59     1583.14    219.40 o 
   0   4   7     2924.73     2555.19    116.62 o 
   1   4   7      242.91      270.48     56.26 o 
   2   4   7     4492.85     4300.69    201.49 o 
   3   4   7     4119.21     3784.40    148.37 o 
   4   4   7      198.25      253.68     74.29 o 
   5   4   7     2441.69     2273.60    116.28 o 
   6   4   7      630.16      737.27     87.07 o 
   7   4   7      211.71      229.25    131.34 o 
   9   4   7       93.45      339.70    195.82 o 
 -15   5   7      111.25      -40.41    130.24 o 
 -14   5   7       48.36       19.31    110.88 o 
 -13   5   7      131.44       52.75     95.30 o 
 -12   5   7       17.17      -78.54     78.54 o 
 -11   5   7      279.11      177.31     80.84 o 
 -10   5   7        8.25      -48.76     48.76 o 
  -9   5   7      148.54       77.88     53.02 o 
  -8   5   7      497.51      458.62     56.47 o 
  -7   5   7      555.95      555.84     52.77 o 
  -6   5   7     3759.80     3565.65     98.24 o 
  -5   5   7      618.53      707.01     46.69 o 
  -4   5   7     2089.98     2160.80    108.01 o 
  -3   5   7     3675.89     3214.52    124.36 o 
  -2   5   7     1141.64     1120.20    177.31 o 
  -1   5   7      959.83     1005.28    137.31 o 
   0   5   7     1531.97     1518.63    157.01 o 
   1   5   7      176.51       44.29     93.73 o 
   2   5   7      459.76      319.24    179.10 o 
   3   5   7       79.93      -75.52     75.52 o 
   4   5   7     1696.34     1611.19    117.86 o 
   5   5   7      556.18      553.98    103.14 o 
   6   5   7      160.39      168.12     95.09 o 
   7   5   7       78.38       25.67    120.00 o 
 -15   6   7        3.29     -109.15    125.66 o 
 -14   6   7       10.61      -76.04    104.74 o 
 -13   6   7       53.82     -136.42    136.42 o 
 -12   6   7       74.32       -0.51     82.44 o 
 -11   6   7        0.76     -111.94    111.94 o 
 -10   6   7      650.74      584.23     70.97 o 
  -9   6   7      581.18      672.23     67.46 o 
  -8   6   7      900.35      956.11     66.95 o 
  -7   6   7     1386.93     1369.94     68.27 o 
  -6   6   7        6.03       -7.45     36.93 o 
  -5   6   7     1867.86     1796.30     98.74 o 
  -4   6   7     2936.78     2750.08    170.45 o 
  -3   6   7        6.87      -71.94     71.94 o 
  -2   6   7     5760.39     4919.63    167.76 o 
  -1   6   7     1207.72     1301.36    230.45 o 
   0   6   7      512.02      884.20    117.91 o 
   1   6   7       11.39      -64.48     64.48 o 
   2   6   7      209.57      100.30     88.36 o 
   3   6   7     1693.28     1722.67    203.58 o 
   4   6   7     1335.85     1398.61    122.39 o 
   5   6   7      343.51      532.42    136.71 o 
   6   6   7      503.08      565.37    144.48 o 
   7   6   7       40.56     -115.82    115.82 o 
 -14   7   7       28.88       18.35    113.88 o 
 -13   7   7        3.05      -91.54     91.54 o 
 -12   7   7       72.87      -85.31     89.25 o 
 -11   7   7       70.68       -5.83     78.31 o 
 -10   7   7       22.72      -66.17     69.68 o 
  -9   7   7      285.14      279.27     59.76 o 
  -8   7   7       46.71      -47.95     49.21 o 
  -7   7   7       50.02      -18.16     42.95 o 
  -6   7   7       40.35       16.83     62.14 o 
  -5   7   7      400.35      316.39     69.20 o 
  -4   7   7      625.75      570.51     76.47 o 
  -3   7   7      955.67      874.94     87.56 o 
  -2   7   7     2701.80     2490.93    126.37 o 
  -1   7   7      368.02      259.70     93.13 o 
   0   7   7      555.31      761.84    211.04 o 
   1   7   7     1186.98     1361.00    209.85 o 
   2   7   7      205.97      168.36     93.73 o 
   3   7   7     1474.97     1325.87    108.95 o 
   4   7   7       29.05        2.39    107.46 o 
   5   7   7     1081.62      843.56    101.79 o 
   6   7   7       13.97      -98.51    119.40 o 
   7   7   7      136.62     -125.97    126.57 o 
 -14   8   7       25.71       29.39    111.87 o 
 -13   8   7        0.01      -17.13     94.74 o 
 -12   8   7      133.90       20.48     85.26 o 
 -11   8   7       49.97      -10.18     65.49 o 
 -10   8   7        9.25      -62.28     62.28 o 
  -9   8   7        0.68      -54.87     54.87 o 
  -8   8   7       86.47       67.50     74.50 o 
  -7   8   7       63.04      -62.76     67.09 o 
  -6   8   7      262.11      196.10     74.04 o 
  -5   8   7      101.80       65.04     69.28 o 
  -4   8   7     1812.34     1915.13    115.45 o 
  -3   8   7     2516.09     2226.39    121.36 o 
  -2   8   7      145.97      151.24     69.19 o 
  -1   8   7      278.78      197.84     94.63 o 
   0   8   7     1026.84      820.27     91.89 o 
   1   8   7       60.78      172.31    100.30 o 
   2   8   7      973.05     1182.63     85.57 o 
   3   8   7      125.46      259.36    151.04 o 
   4   8   7     1600.68     1585.95     98.33 o 
   5   8   7      434.69      357.61    143.88 o 
   6   8   7      356.05      143.28    137.31 o 
 -14   9   7        4.65       13.13    158.21 o 
 -13   9   7       25.55       -7.27     97.22 o 
 -12   9   7       14.28      -65.89     83.57 o 
 -11   9   7       76.65       92.85     70.48 o 
 -10   9   7      155.43      113.88     87.64 o 
  -9   9   7      712.07      732.89    102.14 o 
  -8   9   7      104.19       44.10     77.13 o 
  -7   9   7      236.17      234.37     81.31 o 
  -6   9   7      152.33       73.26     75.53 o 
  -5   9   7      453.69      410.59     86.34 o 
  -4   9   7     2589.72     2339.67    131.00 o 
  -3   9   7      217.97      137.53     77.76 o 
  -2   9   7     1274.79     1261.04    108.79 o 
  -1   9   7      472.86      473.56     86.44 o 
   0   9   7      425.38      370.25     89.47 o 
   1   9   7     1251.13     1066.72    118.43 o 
   2   9   7       43.54      -85.06     85.06 o 
   3   9   7     1710.47     1563.92    129.97 o 
   4   9   7      653.85      739.69    214.03 o 
   5   9   7      587.48      614.32    164.18 o 
   6   9   7      177.76      205.97    139.10 o 
 -12  10   7        2.34      -93.08     93.08 o 
 -11  10   7       31.24      -89.77     89.77 o 
 -10  10   7      212.30      180.44     97.32 o 
  -9  10   7      158.85      135.89     93.53 o 
  -8  10   7       16.09      -52.87     79.01 o 
  -7  10   7     1011.19      955.71    109.94 o 
  -6  10   7      652.49      676.39    119.70 o 
  -5  10   7       29.28       -3.41     73.97 o 
  -4  10   7       70.46       -1.67     80.24 o 
  -3  10   7     2845.79     2555.73    144.86 o 
  -2  10   7      638.12      672.48    100.89 o 
  -1  10   7       36.52      -24.57     75.99 o 
   0  10   7     1103.61     1002.37    222.98 o 
   1  10   7        4.44      -16.93    114.63 o 
   2  10   7     1008.25     1180.80    117.80 o 
   3  10   7      366.82      462.79    179.40 o 
   4  10   7      147.45      282.38    137.91 o 
   5  10   7      295.09      192.24    142.69 o 
 -12  11   7        9.88     -104.69    104.69 o 
 -11  11   7        3.15     -134.03    134.03 o 
 -10  11   7      311.19      239.66    101.60 o 
  -9  11   7       25.27       68.48     95.35 o 
  -8  11   7      149.82      125.82     93.43 o 
  -7  11   7        4.96      -24.03     85.54 o 
  -6  11   7       11.99      -51.23     79.24 o 
  -5  11   7       16.72      -12.14     82.96 o 
  -4  11   7     1419.67     1381.95    128.68 o 
  -3  11   7      762.01      779.77    112.36 o 
  -2  11   7        3.39      -79.79     79.79 o 
  -1  11   7      394.44      397.18    100.60 o 
   0  11   7        2.87        8.65     84.78 o 
   1  11   7      375.74      365.04    100.76 o 
   2  11   7      634.72      521.20    180.89 o 
   3  11   7        3.53       70.77     99.41 o 
   4  11   7      570.53      770.74    175.52 o 
 -12  12   7       30.48      -93.13    179.10 o 
 -11  12   7       39.40       26.24    155.22 o 
 -10  12   7        0.04      -21.83     99.46 o 
  -9  12   7        0.13      -67.86     93.81 o 
  -8  12   7       45.88       56.18    102.98 o 
  -7  12   7       47.70      -83.36    110.75 o 
  -6  12   7      222.14      247.50    101.09 o 
  -5  12   7      186.09      156.08     96.10 o 
  -4  12   7      322.83      295.57    101.09 o 
  -3  12   7      484.70      412.68    107.26 o 
  -2  12   7      606.63      532.65    116.17 o 
  -1  12   7      463.81      374.00    105.31 o 
   0  12   7      394.54      375.51    102.77 o 
   1  12   7      457.29      624.22    200.30 o 
   2  12   7       41.11       23.92     98.66 o 
   3  12   7      351.89      332.53    162.98 o 
 -13  13   7       66.49      -14.93    182.09 o 
 -12  13   7        1.66      -29.25    192.83 o 
 -11  13   7        0.37     -167.16    167.16 o 
 -10  13   7        2.42     -108.46    108.46 o 
  -9  13   7        7.05     -106.66    106.66 o 
  -8  13   7       19.08      -94.69     94.69 o 
  -7  13   7       21.31       -3.38    100.51 o 
  -6  13   7       45.24       98.09    208.95 o 
  -5  13   7      150.86      175.09    100.69 o 
  -4  13   7        6.41      -44.45     97.17 o 
  -3  13   7      409.48      319.35    111.61 o 
  -2  13   7      365.05      248.02    104.13 o 
  -1  13   7       22.02       18.75     94.29 o 
   0  13   7      246.22      255.86    109.67 o 
   1  13   7       22.17        7.11    117.91 o 
   2  13   7      142.53       72.47    107.16 o 
 -12  14   7       57.22     -119.40    201.79 o 
 -11  14   7       12.19     -165.37    165.37 o 
 -10  14   7        0.45     -120.84    120.84 o 
  -9  14   7       12.06     -116.84    116.84 o 
  -8  14   7        3.35     -109.30    109.30 o 
  -7  14   7        2.58      -68.48    109.73 o 
  -6  14   7        7.66     -102.97    102.97 o 
  -5  14   7       39.14      -76.66    105.11 o 
  -4  14   7        1.74     -102.29    102.29 o 
  -3  14   7       30.16      -67.84    102.77 o 
  -2  14   7       12.29      -29.86     96.04 o 
  -1  14   7       37.52       28.17    103.64 o 
   0  14   7       59.02      158.67    107.84 o 
   1  14   7       12.35       10.92    104.83 o 
 -11  15   7        3.59     -186.27    186.27 o 
 -10  15   7       15.71      -48.95    195.82 o 
  -9  15   7        1.46     -126.99    126.99 o 
  -8  15   7       11.62      -70.01    124.09 o 
  -7  15   7       15.97     -114.72    115.55 o 
  -6  15   7      167.32      174.38    120.20 o 
  -5  15   7        0.87      -68.26    114.75 o 
  -4  15   7       27.50     -109.28    109.28 o 
  -3  15   7       12.89      -39.91    131.94 o 
  -2  15   7       24.70       66.61    129.55 o 
  -1  15   7      122.17       15.23    263.58 o 
  -9  16   7       39.80     -117.01    202.39 o 
  -8  16   7       39.68      -13.52    133.79 o 
  -7  16   7      120.47       -4.34    186.86 o 
  -6  16   7        3.09       -6.84    127.28 o 
  -5  16   7       46.38      -62.23    130.55 o 
  -4  16   7       18.97     -117.68    156.42 o 
  -3  16   7        8.56      -69.79    126.97 o 
   2 -19   8       74.61       30.08    141.96 o 
   3 -19   8       83.04      -58.99    139.27 o 
   4 -19   8        0.68     -117.46    136.52 o 
   5 -19   8        5.87      -73.38    137.50 o 
  -1 -18   8       90.00       53.13    226.27 o 
   0 -18   8        1.73      -13.73    213.73 o 
   1 -18   8       55.15        7.16    198.80 o 
   2 -18   8      342.74      285.58    128.27 o 
   3 -18   8        3.84      -60.86    116.52 o 
   4 -18   8       84.45     -118.41    118.41 o 
   5 -18   8       27.56      -64.08    116.54 o 
   6 -18   8       60.53       31.46    124.93 o 
   7 -18   8        8.98      -15.63    129.76 o 
  -3 -17   8       16.68      -68.66    223.88 o 
  -2 -17   8       27.27      265.67    213.13 o 
  -1 -17   8       28.27      157.61    194.62 o 
   0 -17   8      457.08      555.22    194.03 o 
   1 -17   8      482.18      694.59    126.06 o 
   2 -17   8        6.23       25.52    107.76 o 
   3 -17   8      402.34      464.30    121.89 o 
   4 -17   8       37.07      -72.48    112.49 o 
   5 -17   8       40.13      -59.79    110.98 o 
   6 -17   8       12.53       -8.61    114.50 o 
   7 -17   8       36.18      -13.21    118.90 o 
   8 -17   8      196.56      238.59    130.86 o 
  -4 -16   8       48.31       -0.22    106.74 o 
  -3 -16   8       94.61      117.01    183.88 o 
  -2 -16   8        1.23      -21.49    168.95 o 
  -1 -16   8      154.89      121.19    161.79 o 
   0 -16   8      146.51      195.82    158.80 o 
   1 -16   8        0.34      -62.06     88.73 o 
   2 -16   8      571.87      626.76    110.58 o 
   3 -16   8      236.33      276.14    106.59 o 
   4 -16   8        1.49      -96.54     96.54 o 
   5 -16   8      215.01      230.29    112.71 o 
   6 -16   8        8.74       61.29    110.83 o 
   7 -16   8      182.97      125.45    115.60 o 
   8 -16   8       41.48       63.37    118.61 o 
   9 -16   8      381.63      425.01    141.70 o 
  -5 -15   8       40.17      -23.14    111.74 o 
  -4 -15   8      116.37       82.34    111.51 o 
  -3 -15   8        9.07      -30.78     95.38 o 
  -2 -15   8       44.13       69.85    150.45 o 
  -1 -15   8      463.72      660.89    157.61 o 
   0 -15   8       20.57       63.96     84.92 o 
   1 -15   8      364.86      348.72     95.73 o 
   2 -15   8      426.65      483.66     99.91 o 
   3 -15   8      706.30      873.57    267.16 o 
   4 -15   8      494.77      377.08    104.46 o 
   5 -15   8       43.01      -32.76     95.11 o 
   6 -15   8      672.26      805.98    121.97 o 
   7 -15   8      167.43      222.28    112.82 o 
   8 -15   8      180.38       76.44    113.44 o 
   9 -15   8      354.96      389.38    132.75 o 
  10 -15   8        5.68        3.05    128.95 o 
  -6 -14   8        5.81       -9.01    103.54 o 
  -5 -14   8      179.32       81.31    102.12 o 
  -4 -14   8       14.81      -33.65     91.80 o 
  -3 -14   8      205.92      269.74     91.14 o 
  -2 -14   8      613.14      699.96     98.46 o 
  -1 -14   8        9.33        7.16    117.61 o 
   0 -14   8      593.68      672.23     93.72 o 
   1 -14   8      958.75     1209.00    101.31 o 
   2 -14   8     1974.88     2028.56    165.07 o 
   3 -14   8     2153.18     2206.02    186.27 o 
   4 -14   8      237.65      154.40     91.61 o 
   5 -14   8      900.84     1124.20    223.58 o 
   6 -14   8      534.71      652.99    112.37 o 
   7 -14   8        2.23      -94.85     94.85 o 
   8 -14   8      421.92      267.55    113.64 o 
   9 -14   8       32.78       63.54    116.84 o 
  10 -14   8      207.09      230.18    128.49 o 
  -7 -13   8        6.58       32.31    102.82 o 
  -6 -13   8      101.23      -27.70    126.86 o 
  -5 -13   8      118.88      -15.26     87.74 o 
  -4 -13   8      198.46      196.25     93.43 o 
  -3 -13   8       45.82       -6.73     75.48 o 
  -2 -13   8        2.63      -65.82     69.23 o 
  -1 -13   8      159.41      121.65     57.09 o 
   0 -13   8      252.58      237.77     71.95 o 
   1 -13   8      168.25      162.74     73.32 o 
   2 -13   8     1979.70     2028.69    116.35 o 
   3 -13   8      169.71      193.75     78.34 o 
   4 -13   8      164.50      203.62     81.77 o 
   5 -13   8     1662.96     1845.64    129.55 o 
   6 -13   8        6.37        5.64     96.12 o 
   7 -13   8      322.52      355.51    104.49 o 
   8 -13   8      424.53      573.51    113.87 o 
   9 -13   8      159.55       72.20    107.05 o 
  10 -13   8      309.08      368.62    129.80 o 
  11 -13   8       19.77       30.16    130.13 o 
  -8 -12   8        0.70      -94.26     94.26 o 
  -7 -12   8       24.00      -24.81     93.06 o 
  -6 -12   8       52.11       24.63     87.12 o 
  -5 -12   8       36.84       52.04     79.40 o 
  -4 -12   8      148.46      117.79     77.04 o 
  -3 -12   8        5.04      -67.40     67.40 o 
  -2 -12   8       43.99       27.43     65.21 o 
  -1 -12   8      661.45      864.13     67.87 o 
   0 -12   8        0.95      -36.01     59.68 o 
   1 -12   8     1620.61     1747.57    103.40 o 
   2 -12   8      178.63      126.66     68.67 o 
   3 -12   8      763.66      716.01    205.67 o 
   4 -12   8     1251.52     1209.97    108.36 o 
   5 -12   8       39.09        7.80     73.69 o 
   6 -12   8     1263.97     1181.38    106.09 o 
   7 -12   8      979.91      925.34    113.60 o 
   8 -12   8      110.33       30.56     96.80 o 
   9 -12   8      651.34      639.01    121.99 o 
  10 -12   8       21.12      135.64    115.01 o 
  11 -12   8      255.84      269.39    123.29 o 
  -9 -11   8       46.54       78.45     97.06 o 
  -8 -11   8      239.80      142.10     93.48 o 
  -7 -11   8       27.43        3.99     84.54 o 
  -6 -11   8       19.40       21.35     72.42 o 
  -5 -11   8       13.01      -69.14     69.14 o 
  -4 -11   8      128.55      195.78     71.34 o 
  -3 -11   8      274.94      327.08     71.76 o 
  -2 -11   8     1223.37     1231.57     70.10 o 
  -1 -11   8        0.45      -37.19     40.95 o 
   0 -11   8     1001.25      950.93     59.01 o 
   1 -11   8       77.52       43.25     56.69 o 
   2 -11   8      983.06     1006.12     83.93 o 
   3 -11   8     1188.35     1078.10     88.53 o 
   4 -11   8      225.24      198.87     71.46 o 
   5 -11   8      828.90      894.39     93.06 o 
   6 -11   8      346.82      365.93     84.12 o 
   7 -11   8       31.10       40.67     89.25 o 
   8 -11   8      515.66      536.11    106.59 o 
   9 -11   8        5.70       -3.67     98.09 o 
  10 -11   8      235.98      163.75    112.74 o 
  11 -11   8      429.93      532.09    128.74 o 
 -10 -10   8       56.28      -41.74     90.07 o 
  -9 -10   8      180.57      188.01     93.35 o 
  -8 -10   8        9.34      -61.95     80.63 o 
  -7 -10   8       18.28      -35.38     71.58 o 
  -6 -10   8        5.40       14.58     67.75 o 
  -5 -10   8       42.00      -40.13     57.54 o 
  -4 -10   8      174.84      158.58     61.95 o 
  -3 -10   8      636.03      685.57     74.86 o 
  -2 -10   8        3.98      -37.07     37.07 o 
  -1 -10   8      141.22      111.29     40.35 o 
   0 -10   8      723.19      741.14     51.38 o 
   1 -10   8       84.56       46.95     50.34 o 
   2 -10   8     1616.77     1442.57     87.38 o 
   3 -10   8       45.51        0.35     56.47 o 
   4 -10   8       64.94       -5.46     61.28 o 
   5 -10   8      774.87      811.70     88.99 o 
   6 -10   8       96.63       27.46     67.54 o 
   7 -10   8      252.89      238.03     84.60 o 
   8 -10   8       98.00       53.34     84.65 o 
   9 -10   8      288.71      327.89    103.30 o 
  10 -10   8      572.42      584.25    119.46 o 
  11 -10   8       52.75       56.20    114.06 o 
 -10  -9   8        1.72      -85.59     85.59 o 
  -9  -9   8       44.87      -33.54     78.96 o 
  -8  -9   8      194.38      207.50     82.74 o 
  -7  -9   8        0.09        7.85     67.93 o 
  -6  -9   8       36.51      -57.41     57.41 o 
  -5  -9   8       30.07      -12.91     52.07 o 
  -4  -9   8      438.79      368.98     64.80 o 
  -3  -9   8      768.47      749.95     60.81 o 
  -2  -9   8        1.96      -33.97     33.97 o 
  -1  -9   8      413.58      443.57     45.05 o 
   0  -9   8      128.45      145.02     35.27 o 
   1  -9   8       39.98       16.01     47.91 o 
   2  -9   8      588.87      681.21     70.23 o 
   3  -9   8       46.07       27.98     53.93 o 
   4  -9   8     2348.56     2170.65    140.00 o 
   5  -9   8      756.76      821.66     88.71 o 
   6  -9   8       14.03      -49.49     64.52 o 
   7  -9   8        2.81     -111.34    111.34 o 
   8  -9   8       70.44       83.80     83.05 o 
   9  -9   8      435.95      394.37    102.74 o 
  10  -9   8        8.61       26.77    103.83 o 
  11  -9   8      501.26      427.63    122.14 o 
 -11  -8   8       61.23      -23.93     94.01 o 
 -10  -8   8       83.34       84.37     85.68 o 
  -9  -8   8       14.13       67.16     77.51 o 
  -8  -8   8       18.76       32.71     77.01 o 
  -7  -8   8       11.49      -57.82     57.82 o 
  -6  -8   8        4.15      -45.96     51.67 o 
  -5  -8   8      345.58      346.41     61.37 o 
  -4  -8   8      549.75      450.26     63.93 o 
  -3  -8   8       11.89      -30.71     30.71 o 
  -2  -8   8        3.50      -25.68     31.46 o 
  -1  -8   8     1258.15     1236.79     56.81 o 
   0  -8   8      573.77      586.22     44.19 o 
   1  -8   8      734.94      662.04     61.53 o 
   2  -8   8       75.35       96.53     48.04 o 
   3  -8   8     1962.95     1506.56     87.55 o 
   4  -8   8      381.45      390.14     84.18 o 
   5  -8   8     1888.80     1747.04    104.48 o 
   6  -8   8      307.73      298.64     73.02 o 
   7  -8   8      348.05      330.14     83.01 o 
   8  -8   8     1018.29      960.24    103.84 o 
   9  -8   8       81.45      108.34     90.23 o 
  10  -8   8      721.16      599.37    114.73 o 
  11  -8   8      431.81      430.38    125.50 o 
 -11  -7   8      320.19      300.00    101.19 o 
 -10  -7   8       32.18       -6.41     76.74 o 
  -9  -7   8        4.49       -3.56     72.56 o 
  -8  -7   8        0.88      -24.91     59.78 o 
  -7  -7   8       20.62      -49.28     53.11 o 
  -6  -7   8     1260.13     1291.87    113.13 o 
  -5  -7   8      175.24       57.58     51.34 o 
  -4  -7   8      224.47      194.31     51.26 o 
  -3  -7   8       59.80      -22.64     29.78 o 
  -2  -7   8        1.76      -28.45     28.45 o 
  -1  -7   8       13.92       -5.88     28.46 o 
   0  -7   8      656.75      624.34     42.76 o 
   1  -7   8       38.50       11.16     41.21 o 
   2  -7   8     1972.15     1846.99     87.54 o 
   3  -7   8      515.14      494.93     63.62 o 
   4  -7   8     4407.49     4285.60    147.72 o 
   5  -7   8     3433.84     3142.01    175.52 o 
   6  -7   8       19.32      -60.93     60.93 o 
   7  -7   8      580.85      431.35     79.99 o 
   8  -7   8      953.74     1072.21    108.05 o 
   9  -7   8      490.38      443.84    102.76 o 
  10  -7   8     1333.21     1326.63    147.46 o 
  11  -7   8       30.12      105.76    117.21 o 
 -12  -6   8      184.79      115.24     97.48 o 
 -11  -6   8      361.51      374.70     92.83 o 
 -10  -6   8       28.60       21.03     75.77 o 
  -9  -6   8      120.72       60.40     69.62 o 
  -8  -6   8      290.62      299.73     68.50 o 
  -7  -6   8     1391.94     1363.63     88.57 o 
  -6  -6   8      232.85      175.07     54.99 o 
  -5  -6   8      162.52      135.80     75.82 o 
  -4  -6   8      158.03      125.34     44.42 o 
  -3  -6   8       90.36        2.61     32.45 o 
  -2  -6   8      144.74      116.91     33.56 o 
  -1  -6   8       10.83      -27.21     27.21 o 
   0  -6   8     1896.58     1881.16     65.25 o 
   1  -6   8      947.08      794.98     64.18 o 
   2  -6   8      429.52      403.64     56.59 o 
   3  -6   8      476.42      474.63     60.32 o 
   4  -6   8     2203.29     1793.61     95.67 o 
   5  -6   8        2.40      -48.58     54.91 o 
   6  -6   8      445.01      372.73    113.43 o 
   7  -6   8        1.86      -55.38     71.34 o 
   8  -6   8      134.76      125.15     80.15 o 
   9  -6   8     1493.46     1425.12    122.54 o 
  10  -6   8        2.31       82.24    103.18 o 
  11  -6   8      505.76      310.26    121.39 o 
 -12  -5   8      133.69       97.64     94.13 o 
 -11  -5   8      200.51      185.59     85.81 o 
 -10  -5   8      617.87      554.02     87.21 o 
  -9  -5   8        5.49      -57.34     57.34 o 
  -8  -5   8        9.40      -27.22     53.37 o 
  -7  -5   8      287.86      260.63     58.39 o 
  -6  -5   8     2967.34     2864.90    112.29 o 
  -5  -5   8      369.98      368.36     79.70 o 
  -4  -5   8      183.45      135.96     44.08 o 
  -3  -5   8      785.43      743.15     45.86 o 
  -2  -5   8       28.11      -21.14     27.81 o 
  -1  -5   8      835.12      879.58     48.80 o 
   0  -5   8        2.29      -14.49     27.82 o 
   1  -5   8      209.74      235.07     31.82 o 
   2  -5   8     1707.38     1520.78     79.01 o 
   3  -5   8     4667.81     4298.46    139.25 o 
   4  -5   8       10.63      -32.36     48.53 o 
   5  -5   8     1025.59      879.05     78.86 o 
   6  -5   8       86.67        4.36     62.83 o 
   7  -5   8      119.64       88.56     71.21 o 
   8  -5   8     1252.31     1304.61    108.63 o 
   9  -5   8       13.27       92.37     92.66 o 
  10  -5   8     1395.92     1253.95    140.30 o 
  11  -5   8      168.37      143.79    113.88 o 
 -13  -4   8       51.22       32.49     97.38 o 
 -12  -4   8      329.17      292.95     96.04 o 
 -11  -4   8     1720.96     1574.00    117.58 o 
 -10  -4   8       29.05       72.84    105.37 o 
  -9  -4   8       91.81       68.95     60.93 o 
  -8  -4   8       56.55       17.28     69.85 o 
  -7  -4   8        0.59       25.36     47.42 o 
  -6  -4   8      657.07      690.60     65.79 o 
  -5  -4   8      239.24      240.09     47.08 o 
  -4  -4   8     1328.37     1460.64     75.01 o 
  -3  -4   8      645.13      671.97     44.52 o 
  -2  -4   8        0.00      -29.19     33.93 o 
  -1  -4   8      691.56      742.84     45.43 o 
   0  -4   8       25.36      -21.75     28.25 o 
   1  -4   8      479.87      526.47     39.77 o 
   2  -4   8     5307.01     4827.11    114.59 o 
   3  -4   8     1295.15     1249.15     56.04 o 
   4  -4   8     1252.95     1230.35     58.23 o 
   5  -4   8     1111.39      967.10     73.04 o 
   6  -4   8     1337.71     1390.63     99.58 o 
   7  -4   8       44.72      -64.49     64.49 o 
   8  -4   8       60.67       67.87     81.05 o 
   9  -4   8      845.12      923.82    186.27 o 
  10  -4   8      183.96      333.89    110.74 o 
  11  -4   8       74.45       61.49    191.64 o 
 -13  -3   8      242.01      319.14    101.90 o 
 -12  -3   8     1606.44     1612.20    124.30 o 
 -11  -3   8      675.35      715.93     96.04 o 
 -10  -3   8      462.34      304.29     75.99 o 
  -9  -3   8       12.86       11.70     63.58 o 
  -8  -3   8     1361.94     1328.37     86.13 o 
  -7  -3   8      726.34      694.21     65.96 o 
  -6  -3   8       82.56       50.09     41.28 o 
  -5  -3   8      890.34      861.74     61.28 o 
  -4  -3   8      611.00      617.72     43.16 o 
  -3  -3   8      845.47      897.48     49.10 o 
  -2  -3   8     1007.26     1096.16     77.38 o 
  -1  -3   8     2050.56     2336.53     72.25 o 
   0  -3   8      142.81      107.86     32.12 o 
   1  -3   8        9.61       59.93     29.57 o 
   2  -3   8      102.09      106.64     34.81 o 
   3  -3   8      390.55      309.65     61.82 o 
   4  -3   8       42.88      -21.05     34.70 o 
   5  -3   8        0.53      -20.22     39.18 o 
   6  -3   8      141.42      107.00     45.08 o 
   7  -3   8      330.25      284.14     83.34 o 
   8  -3   8       14.15      -39.79     83.58 o 
   9  -3   8      510.23      651.70    111.24 o 
  10  -3   8       70.21      128.93    107.41 o 
  11  -3   8      232.48      146.86    200.00 o 
 -13  -2   8      630.38      717.60    113.72 o 
 -12  -2   8      603.16      599.86    101.84 o 
 -11  -2   8      208.83      187.21     83.25 o 
 -10  -2   8      459.95      526.52     79.72 o 
  -9  -2   8        3.81       -5.23     54.92 o 
  -8  -2   8       83.27       74.41     52.04 o 
  -7  -2   8      250.20      228.15     51.85 o 
  -6  -2   8      239.11      245.46     46.15 o 
  -5  -2   8      784.74      771.66     75.22 o 
  -4  -2   8      462.37      579.39     51.78 o 
  -3  -2   8      119.35      168.99     32.88 o 
  -2  -2   8       51.17       53.38     35.38 o 
  -1  -2   8      346.51      401.49     39.26 o 
   0  -2   8     1523.90     1667.37     60.82 o 
   1  -2   8       12.52      -25.56     28.87 o 
   2  -2   8       45.88       38.18     31.62 o 
   3  -2   8      228.90      262.01     40.91 o 
   4  -2   8      614.17      631.20     54.51 o 
   5  -2   8      466.54      505.43     55.88 o 
   6  -2   8      365.68      320.24     55.31 o 
   7  -2   8      393.05      276.66     82.69 o 
   8  -2   8      422.53      550.50    135.82 o 
   9  -2   8      124.83       67.75     97.47 o 
  10  -2   8      485.24      472.23    179.10 o 
  11  -2   8      110.40      140.89    208.95 o 
 -14  -1   8      425.48      514.14    119.65 o 
 -13  -1   8       58.08       47.75     93.50 o 
 -12  -1   8      318.89      240.62     93.58 o 
 -11  -1   8      820.12      890.57    124.77 o 
 -10  -1   8      152.26       99.54     66.50 o 
  -9  -1   8        8.56      -49.68     53.60 o 
  -8  -1   8      749.31      799.33     72.87 o 
  -7  -1   8      428.03      430.25     55.37 o 
  -6  -1   8     1028.83      944.58     64.54 o 
  -5  -1   8      753.04      720.94     44.27 o 
  -4  -1   8     2579.50     2697.02     76.46 o 
  -3  -1   8      877.30      911.92     61.49 o 
  -2  -1   8     1962.92     2181.13     69.05 o 
  -1  -1   8       60.40       72.73     31.27 o 
   0  -1   8      562.90      589.62     41.93 o 
   1  -1   8     1285.62     1181.82     58.46 o 
   2  -1   8      542.46      556.08     44.61 o 
   3  -1   8       49.66      -13.57     35.91 o 
   4  -1   8       56.51      118.79     43.44 o 
   5  -1   8      632.05      635.78     91.05 o 
   6  -1   8      503.83      583.01     65.98 o 
   7  -1   8     1172.09     1197.27     83.78 o 
   8  -1   8      151.96      116.79     94.52 o 
   9  -1   8      578.87      485.05    130.45 o 
  10  -1   8      233.03      100.30    183.28 o 
 -14   0   8       54.19      -31.90    102.98 o 
 -13   0   8       40.46        3.10     93.45 o 
 -12   0   8      974.54     1082.99    236.71 o 
 -11   0   8        1.37      -69.04     69.04 o 
 -10   0   8      702.71      687.63     82.44 o 
  -9   0   8      252.97      243.77     63.54 o 
  -8   0   8      182.30      189.04     54.65 o 
  -7   0   8     2014.22     1889.83     87.84 o 
  -6   0   8      323.94      375.02     39.30 o 
  -5   0   8     1528.47     1409.87     67.32 o 
  -4   0   8     1077.05      908.79     48.85 o 
  -3   0   8      228.53      298.38     32.81 o 
  -2   0   8     1757.67     1945.02    109.55 o 
  -1   0   8      112.00      137.70     36.92 o 
   0   0   8        8.55      -16.54     28.60 o 
   1   0   8      947.68      903.07     48.78 o 
   2   0   8      456.45      534.74     45.54 o 
   3   0   8        7.13        5.46     37.60 o 
   4   0   8        3.54       48.79     49.77 o 
   5   0   8       15.29       20.94     51.34 o 
   6   0   8      949.81     1078.11    101.62 o 
   7   0   8      712.27      786.80    101.91 o 
   8   0   8        2.39      -14.33    133.73 o 
 -14   1   8      188.80      243.06    111.21 o 
 -13   1   8      547.81      645.38    110.01 o 
 -12   1   8       15.68      -79.63     79.63 o 
 -11   1   8      104.61      103.50     74.25 o 
 -10   1   8      136.11      119.13     67.40 o 
  -9   1   8       53.75       83.28     58.18 o 
  -8   1   8      880.33      744.27     69.59 o 
  -7   1   8      253.43      234.59     36.81 o 
  -6   1   8      998.47      916.26     51.94 o 
  -5   1   8     1909.13     1706.10     57.50 o 
  -4   1   8     2358.62     2361.41     73.19 o 
  -3   1   8     1190.36     1186.50     51.46 o 
  -2   1   8      366.87      430.92     35.15 o 
  -1   1   8        8.87       39.46     38.21 o 
   0   1   8      284.89      199.12     37.88 o 
   1   1   8        2.67      -30.13     31.03 o 
   2   1   8        0.39      -12.62     33.35 o 
   3   1   8       14.69      256.82    143.58 o 
   4   1   8      123.75      129.92     61.97 o 
   5   1   8       20.03       10.70     52.97 o 
   6   1   8      104.68        3.49     74.71 o 
   7   1   8       52.97       -5.37    107.46 o 
 -14   2   8      648.83      681.34    126.85 o 
 -13   2   8      498.12      568.98    158.80 o 
 -12   2   8      290.66      317.00     94.27 o 
 -11   2   8      278.40      336.02     82.16 o 
 -10   2   8      100.23       27.13    115.52 o 
  -9   2   8     3435.13     3470.91    134.12 o 
  -8   2   8      664.45      640.07     53.16 o 
  -7   2   8      485.42      491.18     45.46 o 
  -6   2   8    12185.38    11359.85    228.60 o 
  -5   2   8      176.27      212.95     55.68 o 
  -4   2   8     3249.30     3241.41     83.20 o 
  -3   2   8      660.48      668.23     59.28 o 
  -2   2   8     1044.10     1177.07     73.64 o 
  -1   2   8     3085.29     2742.22    212.53 o 
   0   2   8        5.15        7.36     38.30 o 
   1   2   8     1069.52     1053.66     79.94 o 
   2   2   8       88.32       46.28     42.42 o 
   3   2   8      421.10      476.21     61.29 o 
   4   2   8        3.47       -3.38     58.83 o 
   5   2   8      257.00      250.15    101.49 o 
   6   2   8      269.87      240.00    111.04 o 
   7   2   8       22.44      101.15     64.18 o 
 -14   3   8       81.34      -12.15    107.86 o 
 -13   3   8        3.72      -87.62     90.51 o 
 -12   3   8     1666.39     1693.04    121.44 o 
 -11   3   8      134.14       -2.41     73.09 o 
 -10   3   8     2932.94     2871.52    252.24 o 
  -9   3   8     2571.30     2582.47    113.75 o 
  -8   3   8      909.76      833.71     59.73 o 
  -7   3   8     3046.16     3007.60     91.47 o 
  -6   3   8      373.37      441.40     43.01 o 
  -5   3   8      558.88      516.68     39.38 o 
  -4   3   8     7372.81     6393.72    158.95 o 
  -3   3   8        7.72      101.04     40.06 o 
  -2   3   8     8116.64     7796.74    443.58 o 
  -1   3   8      747.35      811.71     69.22 o 
   0   3   8      122.77      195.34     90.15 o 
   1   3   8       19.21       51.55     37.90 o 
   2   3   8     2108.48     1718.04    132.10 o 
   3   3   8      415.28      653.52    192.24 o 
   4   3   8      452.57      869.24     84.78 o 
   5   3   8      193.65      240.78     84.78 o 
   6   3   8       23.00      112.93    159.40 o 
   7   3   8        6.62      -47.58     47.58 o 
   9   3   8       21.21      -50.15    174.33 o 
 -14   4   8       18.61       -7.94    109.48 o 
 -13   4   8      818.25      674.37    119.10 o 
 -12   4   8       94.98        4.08     88.01 o 
 -11   4   8      761.34      784.99     99.06 o 
 -10   4   8     2668.64     2598.82    137.01 o 
  -9   4   8       44.71       -4.28     48.57 o 
  -8   4   8     2510.05     2369.94     87.04 o 
  -7   4   8     2555.79     2478.09     83.97 o 
  -6   4   8      703.93      669.70     69.13 o 
  -5   4   8     2271.48     2143.10     71.11 o 
  -4   4   8     1053.68     1173.70    128.06 o 
  -3   4   8     5751.56     5507.70    196.42 o 
  -2   4   8     3227.35     3254.95    263.88 o 
  -1   4   8       10.10       -2.39     61.49 o 
   0   4   8      310.55      348.16     63.12 o 
   1   4   8       84.76       73.15    101.79 o 
   2   4   8        5.02        0.99     52.83 o 
   3   4   8      391.96      557.30    170.15 o 
   4   4   8      102.65      189.68    179.10 o 
   5   4   8        0.39       83.47    125.37 o 
   6   4   8        0.09      -63.30     63.30 o 
   7   4   8        0.52        8.96    119.40 o 
 -14   5   8        3.23       41.50    110.16 o 
 -13   5   8      160.77       57.98    101.05 o 
 -12   5   8      315.02      322.33     97.93 o 
 -11   5   8     1529.30     1596.38    114.94 o 
 -10   5   8      162.54      159.00     75.77 o 
  -9   5   8     2451.11     2429.78     95.70 o 
  -8   5   8       51.86      -39.34     46.03 o 
  -7   5   8       25.42       -9.04     42.08 o 
  -6   5   8      824.14      791.99     53.70 o 
  -5   5   8       74.69       86.78     52.10 o 
  -4   5   8      970.47      890.53     74.25 o 
  -3   5   8     1239.63     1174.29     91.04 o 
  -2   5   8     1193.62     1367.00    105.07 o 
  -1   5   8       33.48      237.28    150.45 o 
   0   5   8        9.04      -34.66     91.64 o 
   1   5   8        6.01       -2.39     68.66 o 
   2   5   8     1600.88     1388.85    112.19 o 
   3   5   8      707.38      528.24    105.67 o 
   4   5   8       87.86      -44.89    166.57 o 
   5   5   8        6.05      -71.16     84.99 o 
   6   5   8       17.88       12.86     99.06 o 
   7   5   8        8.24      -21.49    122.98 o 
 -14   6   8       17.98      -22.96    109.06 o 
 -13   6   8       63.88      -15.04    135.82 o 
 -12   6   8      692.23      786.68    109.34 o 
 -11   6   8       46.10      -75.77     75.77 o 
 -10   6   8     1626.66     1614.85     91.03 o 
  -9   6   8      181.62      197.73     58.60 o 
  -8   6   8      420.70      422.16     58.32 o 
  -7   6   8        9.98      -51.46     55.33 o 
  -6   6   8      129.53      153.12     63.22 o 
  -5   6   8     1973.22     1920.37    107.44 o 
  -4   6   8     1267.78     1153.80     96.73 o 
  -3   6   8      522.70      790.44     94.33 o 
  -2   6   8     3999.02     3607.33    138.42 o 
  -1   6   8       19.67       -9.55     70.45 o 
   0   6   8      274.89      499.38    168.36 o 
   3   6   8      809.18      985.01    222.39 o 
   4   6   8      330.14      507.13    112.54 o 
   5   6   8      177.83      294.17     65.97 o 
   6   6   8       49.89     -120.60    120.60 o 
   7   6   8       66.03      -50.15    130.15 o 
 -14   7   8        0.33      -70.29    111.94 o 
 -13   7   8       27.05      -44.11     92.26 o 
 -12   7   8       21.97      -78.73     84.83 o 
 -11   7   8      260.77      183.50     88.22 o 
 -10   7   8      514.74      499.63     74.97 o 
  -9   7   8        5.75      -57.07     57.07 o 
  -8   7   8       82.91       43.33     69.17 o 
  -7   7   8      210.84      103.91     66.64 o 
  -6   7   8       47.19       28.49     66.21 o 
  -5   7   8      836.47      851.81     91.60 o 
  -4   7   8       54.66       -6.01     60.63 o 
  -3   7   8     3664.91     3209.41    146.73 o 
  -2   7   8      196.33      154.56     60.68 o 
  -1   7   8      105.24      242.18     98.80 o 
   2   7   8       24.37      -44.78     94.33 o 
   3   7   8      451.35      463.09    131.34 o 
   4   7   8        6.62       -8.96    115.22 o 
   5   7   8       38.36       20.85     47.16 o 
   6   7   8        9.00      -61.49    123.58 o 
   7   7   8       79.41       19.70    143.28 o 
 -14   8   8        3.45      -73.75    110.55 o 
 -13   8   8       89.20      -46.85     96.56 o 
 -12   8   8      528.42      519.10    102.57 o 
 -11   8   8     1183.92     1093.61    117.32 o 
 -10   8   8       34.51       58.08     86.19 o 
  -9   8   8     1274.29     1313.51    111.89 o 
  -8   8   8      349.93      320.24     84.82 o 
  -7   8   8       66.00      -16.67     69.02 o 
  -6   8   8       14.19      -53.85     69.43 o 
  -5   8   8       31.20      -21.11     70.21 o 
  -4   8   8     4182.33     4094.00    168.65 o 
  -3   8   8      256.54      329.09     77.38 o 
  -2   8   8      137.99        5.47    140.30 o 
  -1   8   8     1036.35      986.24    101.95 o 
   0   8   8       17.37      199.35    204.18 o 
   1   8   8       25.39      217.94    208.65 o 
   2   8   8      323.45      585.92    173.73 o 
   3   8   8      111.98      168.00    148.95 o 
   4   8   8      749.07      671.33     60.52 o 
   5   8   8      192.25       60.30    133.13 o 
   6   8   8       35.50       92.54    125.97 o 
 -14   9   8        1.16     -160.60    160.60 o 
 -13   9   8       88.78        4.78    142.69 o 
 -12   9   8      576.52      595.81    157.01 o 
 -11   9   8       34.29      -58.73     89.49 o 
 -10   9   8     1982.20     2240.49    141.10 o 
  -9   9   8      504.13      483.65    100.26 o 
  -8   9   8      112.64       14.29     79.82 o 
  -7   9   8     1400.42     1403.24    114.19 o 
  -6   9   8        7.18      -25.39     72.71 o 
  -5   9   8     1238.91     1201.68    160.30 o 
  -4   9   8     2550.48     2436.46    145.67 o 
  -3   9   8      430.61      460.28     90.51 o 
  -2   9   8     1701.88     1640.43    118.99 o 
  -1   9   8      227.14      203.29     85.94 o 
   0   9   8     1329.14     1064.74    121.15 o 
   1   9   8      418.09      322.79     96.97 o 
   2   9   8       74.17       52.76     87.70 o 
   3   9   8      296.85      349.99    100.26 o 
   4   9   8       35.43       71.83    155.82 o 
   5   9   8        2.61       -7.76    131.94 o 
 -13  10   8       73.78      120.00    162.98 o 
 -12  10   8       17.03      -20.43     98.85 o 
 -11  10   8      593.16      495.24    114.07 o 
 -10  10   8      890.72      826.94    118.00 o 
  -9  10   8      272.28      271.63     94.82 o 
  -8  10   8     1286.57     1401.06    121.24 o 
  -7  10   8      175.17       94.34     86.77 o 
  -6  10   8     1010.82     1025.81    113.94 o 
  -5  10   8     2842.51     2526.60    142.04 o 
  -4  10   8      202.90      157.24     90.83 o 
  -3  10   8     2332.77     2002.31    133.85 o 
  -2  10   8      656.19      533.61    100.47 o 
  -1  10   8      617.59      659.11    148.95 o 
   0  10   8      145.00       77.99     87.61 o 
   1  10   8       39.39       90.46    108.36 o 
   2  10   8      105.19      177.60    110.75 o 
   3  10   8       31.09      109.30     95.79 o 
   4  10   8        2.94      -81.19    131.94 o 
 -12  11   8      218.88      171.29    118.90 o 
 -11  11   8      181.68       46.48    108.48 o 
 -10  11   8        9.61      -85.05     95.52 o 
  -9  11   8     1213.42     1348.83    139.30 o 
  -8  11   8      376.26      267.67    104.69 o 
  -7  11   8      373.18      315.61    101.01 o 
  -6  11   8      977.78      949.16    118.66 o 
  -5  11   8      306.75      245.29     98.39 o 
  -4  11   8      807.46      751.27    110.72 o 
  -3  11   8      151.82      159.29     96.35 o 
  -2  11   8        3.86        8.50     86.82 o 
  -1  11   8      368.49      408.93    104.86 o 
   0  11   8       21.28      -85.67     85.67 o 
   1  11   8      253.31      200.70    100.18 o 
   2  11   8      188.84      251.44    126.57 o 
   3  11   8        1.17       23.25    110.15 o 
 -12  12   8      121.92     -125.67    125.67 o 
 -11  12   8       11.27     -106.79    106.79 o 
 -10  12   8      149.24      142.24    114.72 o 
  -9  12   8      149.37       98.57    101.97 o 
  -8  12   8       74.04       89.99    103.14 o 
  -7  12   8      148.82      157.87    102.33 o 
  -6  12   8        0.14        7.57     96.39 o 
  -5  12   8      405.65      583.38    114.13 o 
  -4  12   8      143.02       72.71     97.63 o 
  -3  12   8      119.05       82.97     98.68 o 
  -2  12   8      827.33      745.65    125.92 o 
  -1  12   8        7.05       60.08     94.69 o 
   0  12   8      701.60      601.80    155.82 o 
   1  12   8      153.88      206.69    102.02 o 
   2  12   8        9.20      -16.79    102.45 o 
 -12  13   8      145.78     -106.86    185.67 o 
 -11  13   8       42.95       66.32    125.78 o 
 -10  13   8       26.71       52.96    118.24 o 
  -9  13   8       13.64      -74.23    108.97 o 
  -8  13   8      243.49      195.24    113.96 o 
  -7  13   8       28.77      -62.41    104.71 o 
  -6  13   8      301.99      305.51    112.43 o 
  -5  13   8      242.91      140.73    108.16 o 
  -4  13   8       14.00      -98.09     98.09 o 
  -3  13   8      651.97      629.55    123.59 o 
  -2  13   8       26.07       -0.45     93.50 o 
  -1  13   8      542.33      533.88    117.45 o 
   0  13   8      153.34       96.72    105.37 o 
   1  13   8       22.08        8.01    103.24 o 
 -11  14   8       27.83     -168.36    180.89 o 
 -10  14   8        3.78        3.28    127.44 o 
  -9  14   8       74.18      -33.31    191.64 o 
  -8  14   8        2.90     -112.12    112.12 o 
  -7  14   8       31.24     -163.28    163.28 o 
  -6  14   8      102.27      -20.30    108.15 o 
  -5  14   8        0.93       65.68    110.18 o 
  -4  14   8      128.32       71.76    109.47 o 
  -3  14   8       38.77       14.95    105.80 o 
  -2  14   8      110.85      156.33    107.59 o 
  -1  14   8      337.83      199.19    112.36 o 
   0  14   8       31.67       14.60    107.29 o 
 -10  15   8       30.99       53.19    150.74 o 
  -9  15   8       55.14      109.69    170.45 o 
  -8  15   8       57.27      -80.82    169.85 o 
  -7  15   8       90.73      -15.15    140.89 o 
  -6  15   8        1.41     -111.04    133.13 o 
  -5  15   8      200.93      139.21    124.44 o 
  -4  15   8       68.70       16.16    117.81 o 
  -3  15   8      110.81      141.22    113.81 o 
  -2  15   8      640.27      605.47    134.05 o 
  -8  16   8      141.26      -43.56    142.69 o 
  -7  16   8       39.52     -133.20    133.20 o 
  -6  16   8       37.84      -93.38    133.53 o 
  -5  16   8       37.13      -82.77    132.78 o 
  -1 -18   9       44.51       72.24    231.64 o 
   0 -18   9       18.91       56.72    205.97 o 
   1 -18   9      153.10      112.83    203.58 o 
   2 -18   9        0.39     -119.92    119.92 o 
   3 -18   9      112.79      -25.26    124.03 o 
   4 -18   9       12.58       33.26    127.42 o 
   5 -18   9        0.06     -104.22    117.84 o 
   6 -18   9       53.36       57.51    126.87 o 
  -2 -17   9      158.35      182.68    197.01 o 
  -1 -17   9       21.75     -173.73    185.67 o 
   0 -17   9       69.99      -59.10    170.15 o 
   1 -17   9        4.71      -74.45    105.51 o 
   2 -17   9      196.88      111.90    108.01 o 
   3 -17   9        2.45      -80.79    103.28 o 
   4 -17   9       48.11      -96.96    106.88 o 
   5 -17   9       45.32       44.33    114.93 o 
   6 -17   9        3.86      -58.01    116.21 o 
   7 -17   9       14.61      -14.51    121.97 o 
   8 -17   9        4.36       -8.51    122.26 o 
  -4 -16   9       68.45       96.72    205.97 o 
  -3 -16   9       57.29      114.03    183.28 o 
  -2 -16   9       48.17        7.76    172.54 o 
  -1 -16   9       39.89      -64.48    157.61 o 
   0 -16   9       31.06      -94.33    147.46 o 
   1 -16   9      110.76      -33.75     91.80 o 
   2 -16   9      459.34      399.59    103.26 o 
   3 -16   9      176.31      155.89    104.47 o 
   4 -16   9       11.85      -89.52     98.70 o 
   5 -16   9      283.52      195.89    109.94 o 
   6 -16   9       27.74      -67.42    106.76 o 
   7 -16   9        0.44     -108.55    108.55 o 
   8 -16   9       11.66      -65.77    117.38 o 
   9 -16   9       25.37      -18.79    129.26 o 
  -5 -15   9       74.71       37.71    110.21 o 
  -4 -15   9      460.49      432.77    116.76 o 
  -3 -15   9      363.77      268.06    166.57 o 
  -2 -15   9      195.89      301.49    154.03 o 
  -1 -15   9      101.64       25.07    134.92 o 
   0 -15   9       65.31      125.02     86.56 o 
   1 -15   9     1659.50     1578.17    256.12 o 
   2 -15   9      155.80      129.31     95.82 o 
   3 -15   9       54.20      -42.06     89.49 o 
   4 -15   9      240.25      185.55     99.36 o 
   5 -15   9       25.16      -83.41     97.25 o 
   6 -15   9        2.77      -65.35     98.64 o 
   7 -15   9       12.17      -50.75    106.50 o 
   8 -15   9        7.51      -11.07    113.57 o 
   9 -15   9        8.83     -120.17    120.17 o 
  -6 -14   9      258.85      147.07    112.76 o 
  -5 -14   9     1221.75     1283.31    132.32 o 
  -4 -14   9      214.72      164.48     93.65 o 
  -3 -14   9      619.68      681.78    102.57 o 
  -2 -14   9      739.79      718.20    154.03 o 
  -1 -14   9       92.90       60.30    119.40 o 
   0 -14   9     1577.34     1677.39    113.10 o 
   1 -14   9      723.30      969.16    103.96 o 
   2 -14   9      561.56      635.77    123.58 o 
   3 -14   9      205.32      165.24    165.37 o 
   4 -14   9       21.63      -30.62     85.35 o 
   5 -14   9      339.41      364.08    102.98 o 
   6 -14   9       43.03       14.33     99.62 o 
   7 -14   9        4.41      -99.53     99.53 o 
   8 -14   9       39.00      176.44    107.78 o 
   9 -14   9        4.49       58.48    115.83 o 
  10 -14   9       13.85      -85.21    115.93 o 
  -7 -13   9      107.63       46.10     99.96 o 
  -6 -13   9      651.55      549.63    110.86 o 
  -5 -13   9      105.39       74.29     88.58 o 
  -4 -13   9      415.56      440.17     93.16 o 
  -3 -13   9      761.07      856.91     99.46 o 
  -2 -13   9       52.54        7.49     66.41 o 
  -1 -13   9      255.91      287.54     99.10 o 
   0 -13   9      371.64      447.23     80.47 o 
   1 -13   9      360.41      407.25    154.92 o 
   2 -13   9      970.13     1042.41    105.07 o 
   3 -13   9       52.27      -21.79     73.01 o 
   4 -13   9      401.84      347.75     88.22 o 
   5 -13   9      188.73      127.80     85.45 o 
   6 -13   9        2.39      -87.37     87.37 o 
   7 -13   9      212.64      284.85    103.63 o 
   8 -13   9      222.87      409.26    174.92 o 
   9 -13   9        5.42      -36.66    108.48 o 
  10 -13   9       49.95        3.68    118.91 o 
  -8 -12   9       41.91       59.68     97.83 o 
  -7 -12   9      415.07      495.76    151.64 o 
  -6 -12   9      339.77      217.05     89.16 o 
  -5 -12   9      246.96      248.73    128.95 o 
  -4 -12   9     1249.25     1494.97    111.02 o 
  -3 -12   9      514.84      450.22     83.58 o 
  -2 -12   9      554.23      680.96     82.29 o 
  -1 -12   9      734.19      851.79     64.30 o 
   0 -12   9      214.96      193.06     65.79 o 
   1 -12   9     1204.04     1193.31     91.46 o 
   2 -12   9      250.53      255.20     79.40 o 
   3 -12   9     1145.04     1091.76     97.32 o 
   4 -12   9      964.31     1070.02    103.13 o 
   5 -12   9       24.53       45.81     76.24 o 
   6 -12   9      351.70      317.58     90.31 o 
   7 -12   9      239.04      262.43     98.77 o 
   8 -12   9        1.11        0.25     97.95 o 
   9 -12   9       15.26     -103.56    103.56 o 
  10 -12   9        1.04     -110.67    110.67 o 
  -9 -11   9      237.15      252.23    103.41 o 
  -8 -11   9      364.51      292.36     97.27 o 
  -7 -11   9      802.22      763.88    105.09 o 
  -6 -11   9       29.26       82.20     76.37 o 
  -5 -11   9     1077.60     1201.37    104.77 o 
  -4 -11   9      538.14      476.62     91.04 o 
  -3 -11   9     1086.37     1174.92    135.52 o 
  -2 -11   9     1422.05     1523.49     89.09 o 
  -1 -11   9       11.60      -19.37     39.84 o 
   0 -11   9      803.74      967.97     79.77 o 
   1 -11   9      551.17      547.29     72.74 o 
   2 -11   9     1446.12     1347.84     91.46 o 
   3 -11   9     1055.72     1026.86     89.68 o 
   4 -11   9       17.84      -48.75     64.50 o 
   5 -11   9       89.14       37.44     73.70 o 
   6 -11   9        6.56      -21.06     75.53 o 
   7 -11   9      130.44      101.10     88.01 o 
   8 -11   9      239.15      180.84     99.83 o 
   9 -11   9       30.55       77.14    105.70 o 
  10 -11   9       86.13        0.73    111.57 o 
  11 -11   9        5.72      -10.64    123.34 o 
 -10 -10   9       63.11      -25.87    108.36 o 
  -9 -10   9      472.77      424.19    103.64 o 
  -8 -10   9      290.18      280.67     90.12 o 
  -7 -10   9       11.70      -23.09     73.03 o 
  -6 -10   9      362.85      277.22     75.35 o 
  -5 -10   9      175.31      154.75     86.27 o 
  -4 -10   9       77.86      103.44     60.58 o 
  -3 -10   9      691.30      803.80    131.04 o 
  -2 -10   9      115.74      103.32     42.10 o 
  -1 -10   9     1796.42     1734.91     72.19 o 
   0 -10   9       50.40       -3.07     33.60 o 
   1 -10   9      222.47      219.92     61.62 o 
   2 -10   9      619.93      661.91    148.06 o 
   3 -10   9      150.67      169.22     64.60 o 
   4 -10   9     1058.01     1038.14     92.47 o 
   5 -10   9      205.56      241.78     75.21 o 
   6 -10   9      227.67      181.32     76.42 o 
   7 -10   9      284.57      113.68     88.44 o 
   8 -10   9      349.96      277.95    101.29 o 
   9 -10   9       27.03      -28.33    101.07 o 
  10 -10   9       68.92       40.77    110.20 o 
  11 -10   9        1.36     -118.86    118.86 o 
 -10  -9   9      311.31      217.02    135.82 o 
  -9  -9   9       74.20        3.88     81.92 o 
  -8  -9   9        0.95      -57.01     73.40 o 
  -7  -9   9        5.21      -65.01     65.01 o 
  -6  -9   9       36.00       94.54     62.44 o 
  -5  -9   9      107.21       69.85     55.90 o 
  -4  -9   9       60.37       18.70     66.86 o 
  -3  -9   9      176.21      152.98     41.38 o 
  -2  -9   9     2439.25     2455.34     83.64 o 
  -1  -9   9       82.73       89.11     37.75 o 
   0  -9   9       75.99       30.87     32.34 o 
   1  -9   9       29.16      -26.11     50.01 o 
   2  -9   9       68.68      113.39     57.11 o 
   3  -9   9     2340.18     2073.65    103.94 o 
   4  -9   9     2043.63     1874.34    106.02 o 
   5  -9   9      851.61      978.82     93.11 o 
   6  -9   9        7.60      -19.62     67.40 o 
   7  -9   9       42.42       50.49     80.83 o 
   8  -9   9        9.00      -88.29     90.75 o 
   9  -9   9      292.80      259.04    106.08 o 
  10  -9   9       11.56       52.34    105.86 o 
  11  -9   9       17.76       22.44    124.11 o 
 -11  -8   9       21.48       71.61     93.41 o 
 -10  -8   9       56.62       22.54     83.15 o 
  -9  -8   9        8.67      -74.65     75.39 o 
  -8  -8   9      272.73      228.17     75.48 o 
  -7  -8   9        7.35      -57.08     57.34 o 
  -6  -8   9      437.89      477.52     69.17 o 
  -5  -8   9      607.77      539.37     88.66 o 
  -4  -8   9      229.41      160.65     75.22 o 
  -3  -8   9     1619.45     1601.35     73.27 o 
  -2  -8   9      612.73      686.34     53.70 o 
  -1  -8   9       58.03       82.78     35.01 o 
   0  -8   9      467.52      509.41     44.93 o 
   1  -8   9     1026.45     1001.71     79.70 o 
   2  -8   9     2210.88     1938.01    243.58 o 
   3  -8   9     3746.10     3221.38    127.42 o 
   4  -8   9       20.61        5.20     58.61 o 
   5  -8   9     1551.37     1579.96    158.80 o 
   6  -8   9        4.13      -65.77     65.77 o 
   7  -8   9       86.60        8.42    113.43 o 
   8  -8   9       91.97       86.77     87.89 o 
   9  -8   9      117.08       89.78     98.93 o 
  10  -8   9      454.16      325.34    112.45 o 
  11  -8   9       26.69       -5.49    119.71 o 
 -11  -7   9        4.96      -34.14     87.73 o 
 -10  -7   9       29.60      -27.15     74.43 o 
  -9  -7   9      350.32      226.91     77.32 o 
  -8  -7   9       17.22      -59.33     59.33 o 
  -7  -7   9       38.97       21.31     57.59 o 
  -6  -7   9      904.27      770.83     74.85 o 
  -5  -7   9     1708.34     1563.05     90.85 o 
  -4  -7   9     1059.09     1050.52     77.67 o 
  -3  -7   9     4968.33     4594.43    117.60 o 
  -2  -7   9      121.95      126.51     36.58 o 
  -1  -7   9       32.04       17.36     31.21 o 
   0  -7   9      723.50      666.29     46.49 o 
   1  -7   9      986.63      903.57     68.86 o 
   2  -7   9     5233.35     4730.82    149.86 o 
   3  -7   9     1405.27     1552.19    152.83 o 
   4  -7   9     4712.04     4301.50    151.21 o 
   5  -7   9     2360.21     2254.24    122.39 o 
   6  -7   9      646.76      554.60     84.93 o 
   7  -7   9       61.40     -113.74    153.43 o 
   8  -7   9       45.06      -14.01     81.15 o 
   9  -7   9      853.78      956.01    122.79 o 
  10  -7   9      171.65      254.66    111.95 o 
  11  -7   9       43.20        2.32    121.49 o 
 -12  -6   9        2.67      -85.45     85.45 o 
 -11  -6   9       50.53      -18.09     86.29 o 
 -10  -6   9      122.42       17.46     76.08 o 
  -9  -6   9       42.31      123.10     69.27 o 
  -8  -6   9      295.15      295.49     66.88 o 
  -7  -6   9      330.98      306.57     62.48 o 
  -6  -6   9      988.64     1037.23     79.90 o 
  -5  -6   9     2476.95     2512.55    108.54 o 
  -4  -6   9     3078.75     3317.19     95.60 o 
  -3  -6   9       33.24       45.63     33.13 o 
  -2  -6   9     4563.27     4430.37    112.41 o 
  -1  -6   9        4.05      -28.87     28.87 o 
   0  -6   9      518.39      526.18     44.56 o 
   1  -6   9     2641.92     2337.71     96.10 o 
   2  -6   9      291.72      337.80     55.73 o 
   3  -6   9     2974.15     2700.52    110.66 o 
   4  -6   9      148.18      187.57     79.40 o 
   5  -6   9     1033.43     1056.72     88.83 o 
   6  -6   9      725.03      733.12    121.19 o 
   7  -6   9        0.73      -57.06     70.13 o 
   8  -6   9      465.40      518.02    171.64 o 
   9  -6   9      317.44      356.03    107.36 o 
  10  -6   9      130.70       66.13    108.67 o 
  11  -6   9      296.80      179.80    124.72 o 
 -12  -5   9        8.72      -60.24     85.45 o 
 -11  -5   9      110.39       80.52    101.79 o 
 -10  -5   9      132.84      -12.46     73.14 o 
  -9  -5   9       49.45      -39.75     62.03 o 
  -8  -5   9       76.25       56.07     57.95 o 
  -7  -5   9      523.27      521.47     68.66 o 
  -6  -5   9      791.85      910.62     73.44 o 
  -5  -5   9     1752.97     1727.91     87.47 o 
  -4  -5   9       64.26        1.76     31.17 o 
  -3  -5   9     7961.24     8244.35    178.32 o 
  -2  -5   9     3988.58     4146.11    106.38 o 
  -1  -5   9       74.48       72.42     32.33 o 
   0  -5   9      720.00      704.40     46.81 o 
   1  -5   9     4576.76     4243.38    105.95 o 
   2  -5   9     7979.42     7454.93    201.83 o 
   3  -5   9     1215.52     1056.63     78.32 o 
   4  -5   9      163.61      111.34     60.37 o 
   5  -5   9     5459.81     5268.56    269.55 o 
   6  -5   9        7.99       42.18     68.57 o 
   7  -5   9      100.97        9.71     74.27 o 
   8  -5   9      629.20      680.59    104.81 o 
   9  -5   9       69.12       24.34     98.35 o 
  10  -5   9      191.49      136.62    112.42 o 
  11  -5   9      127.72      171.94    223.28 o 
 -13  -4   9        9.41       39.31    131.04 o 
 -12  -4   9       31.05       74.51     87.15 o 
 -11  -4   9        1.58      -75.06     75.06 o 
 -10  -4   9       92.32       10.10     68.42 o 
  -9  -4   9       42.29        8.57     58.70 o 
  -8  -4   9       71.11       38.27     55.89 o 
  -7  -4   9        1.78      -45.58     46.95 o 
  -6  -4   9     1023.32     1015.93     74.27 o 
  -5  -4   9      785.48      844.42     64.85 o 
  -4  -4   9     2716.14     2905.59     85.29 o 
  -3  -4   9     5078.01     5121.15    122.95 o 
  -2  -4   9       25.04       -3.35     29.29 o 
  -1  -4   9      641.98      610.96     45.62 o 
   0  -4   9        1.92      -30.40     30.40 o 
   1  -4   9     5327.09     5217.81    122.84 o 
   2  -4   9     9963.39     8965.05    245.50 o 
   3  -4   9     2063.85     1794.54     69.81 o 
   4  -4   9     2526.39     2424.39     82.80 o 
   5  -4   9      400.85      412.19    212.53 o 
   6  -4   9      534.51      515.43     84.92 o 
   7  -4   9      118.37       49.60     79.81 o 
   8  -4   9       46.92      -15.52     99.70 o 
   9  -4   9      507.68      541.96    113.98 o 
  10  -4   9      249.28      255.89    123.24 o 
  11  -4   9      139.37        3.58    224.48 o 
 -13  -3   9       67.45       90.15     98.80 o 
 -12  -3   9       10.57      -30.71     85.27 o 
 -11  -3   9       96.09        5.39     80.89 o 
 -10  -3   9      102.14      -12.59     66.50 o 
  -9  -3   9        1.17      -43.16     80.30 o 
  -8  -3   9      427.58      454.76     66.38 o 
  -7  -3   9      514.39      532.90     62.96 o 
  -6  -3   9      343.36      326.84     54.13 o 
  -5  -3   9      389.61      344.12     25.30 o 
  -4  -3   9     1383.36     1562.52     61.80 o 
  -3  -3   9      318.34      350.77     38.16 o 
  -2  -3   9       57.40       16.43     30.71 o 
  -1  -3   9       42.10       11.32     31.48 o 
   0  -3   9     3170.46     2997.47     85.27 o 
   1  -3   9     1925.80     1783.57     64.83 o 
   2  -3   9     1200.24     1259.57     58.98 o 
   3  -3   9     1889.52     1657.18     69.07 o 
   4  -3   9      799.21      768.59     57.21 o 
   5  -3   9      471.17      622.45     64.82 o 
   6  -3   9     2013.35     2054.68    120.20 o 
   7  -3   9      331.02      306.93     92.03 o 
   8  -3   9      757.28      660.61    110.38 o 
   9  -3   9      774.47      793.15    119.71 o 
  10  -3   9       37.29     -119.25    183.58 o 
 -13  -2   9       37.57      -35.49     90.94 o 
 -12  -2   9      329.60      203.57     90.31 o 
 -11  -2   9      158.46       52.90     77.61 o 
 -10  -2   9       44.29      -62.98     62.98 o 
  -9  -2   9       12.40       -3.54     60.00 o 
  -8  -2   9      194.43      212.56     57.91 o 
  -7  -2   9       94.49       45.82     48.45 o 
  -6  -2   9      678.14      729.69     61.97 o 
  -5  -2   9      304.58      358.09     33.11 o 
  -4  -2   9      694.12      747.62     56.69 o 
  -3  -2   9      733.53      810.14     47.70 o 
  -2  -2   9     1688.84     1593.35     61.87 o 
  -1  -2   9      752.94      878.14     51.82 o 
   0  -2   9      113.83       43.21     33.01 o 
   1  -2   9      209.35      219.86     37.31 o 
   2  -2   9     5440.77     4967.04    121.71 o 
   3  -2   9     1036.70      959.28     59.77 o 
   4  -2   9      392.15      426.87     63.18 o 
   5  -2   9     3148.85     3105.09    107.50 o 
   6  -2   9      272.16      215.01     64.15 o 
   7  -2   9      227.65      262.67     92.66 o 
   8  -2   9      818.15      902.74    134.63 o 
   9  -2   9        1.60      -72.58    107.70 o 
  10  -2   9      160.28       88.95    203.58 o 
 -14  -1   9      226.18      368.04    111.58 o 
 -13  -1   9       10.29      -82.73     86.85 o 
 -12  -1   9      184.78      143.82     89.67 o 
 -11  -1   9      110.38       98.22     78.34 o 
 -10  -1   9       90.01       -6.70     63.05 o 
  -9  -1   9        6.95      -53.87     53.87 o 
  -8  -1   9      398.16      343.48     97.61 o 
  -7  -1   9       63.74       43.01     45.81 o 
  -6  -1   9       85.75       65.45     63.58 o 
  -5  -1   9      123.93       70.50     32.06 o 
  -4  -1   9     1355.64     1339.80     53.60 o 
  -3  -1   9     1978.87     2121.13     82.44 o 
  -2  -1   9      391.62      434.26     43.14 o 
  -1  -1   9     7187.85     6955.61    197.60 o 
   0  -1   9      928.43      860.28     49.76 o 
   1  -1   9      395.84      439.00     43.05 o 
   2  -1   9     2275.46     2167.62    122.87 o 
   3  -1   9      163.94      143.25     43.14 o 
   4  -1   9     1804.41     1740.72     79.49 o 
   5  -1   9     1060.71     1042.04     73.89 o 
   6  -1   9     2212.24     2161.41     99.84 o 
   7  -1   9      832.00      850.74    164.48 o 
   8  -1   9        5.46      -99.01    118.51 o 
   9  -1   9      205.18       26.24    119.39 o 
 -14   0   9      128.45      172.83    105.53 o 
 -13   0   9        4.32      -87.80     87.80 o 
 -12   0   9       99.56       25.81     88.66 o 
 -11   0   9        3.34      -72.84     72.84 o 
 -10   0   9        1.58      -47.40     60.86 o 
  -9   0   9        1.40      -16.55     55.37 o 
  -8   0   9       30.11       -2.85     49.01 o 
  -7   0   9       18.89       -5.81     41.81 o 
  -6   0   9       52.33       54.27     22.67 o 
  -5   0   9      948.26      809.56     61.91 o 
  -4   0   9      161.72      189.08     52.17 o 
  -3   0   9       29.07        1.64     28.67 o 
  -2   0   9      770.69      755.76     57.79 o 
  -1   0   9     2629.16     2544.53     77.56 o 
   0   0   9      106.36       93.82     42.19 o 
   1   0   9       22.92      -32.50     32.50 o 
   2   0   9      102.81       92.07     38.97 o 
   3   0   9     1694.29     1345.96     69.01 o 
   4   0   9      706.17      764.13     66.79 o 
   5   0   9      468.99      567.71     69.14 o 
   6   0   9     1384.11     1325.84     89.31 o 
   7   0   9       34.39      -42.72     67.20 o 
   8   0   9      405.17      234.03    146.86 o 
 -14   1   9        3.73      -98.75     98.75 o 
 -13   1   9       31.02      -78.08     92.45 o 
 -12   1   9       23.47      -82.87     82.87 o 
 -11   1   9       10.92      -55.90     73.15 o 
 -10   1   9      376.51      364.00     75.00 o 
  -9   1   9      152.27      149.32     61.54 o 
  -8   1   9       28.02      -17.58     47.68 o 
  -7   1   9       55.98       52.07     34.60 o 
  -6   1   9      517.67      467.65     46.81 o 
  -5   1   9       69.55       46.88     25.69 o 
  -4   1   9       21.02      -30.69     30.69 o 
  -3   1   9     2723.48     2737.36     78.36 o 
  -2   1   9      286.38      299.18     35.00 o 
  -1   1   9     1872.73     1802.07    107.46 o 
   0   1   9      845.05      728.45     52.40 o 
   1   1   9      628.16      642.46     48.25 o 
   2   1   9     1983.28     1904.51    127.34 o 
   3   1   9     1188.73     1138.78     99.41 o 
   4   1   9      149.75      226.29     56.62 o 
   5   1   9     2174.90     2268.64    102.55 o 
   6   1   9       54.86      -97.31     97.31 o 
   7   1   9      691.19      663.28    131.34 o 
 -14   2   9       69.86       28.49    105.89 o 
 -13   2   9      108.60      -81.96     88.86 o 
 -12   2   9      399.82      337.62    105.67 o 
 -11   2   9     1473.48     1489.01    108.29 o 
 -10   2   9      139.23      106.97     68.01 o 
  -9   2   9      374.23      395.28     71.00 o 
  -8   2   9       23.79       22.34     38.21 o 
  -7   2   9      142.73      111.32     38.40 o 
  -6   2   9        1.24      -37.19     37.19 o 
  -5   2   9       77.32       58.55     36.32 o 
  -4   2   9       13.30       -1.15     35.45 o 
  -3   2   9      582.86      592.16     41.79 o 
  -2   2   9       33.05       64.18     44.65 o 
  -1   2   9     3315.10     3093.78    120.70 o 
   0   2   9     1547.42     1458.00     81.04 o 
   1   2   9       97.06      118.59     40.90 o 
   2   2   9       91.60       74.85     47.26 o 
   3   2   9      272.20      202.39     87.76 o 
   4   2   9     2301.36     2433.41    175.52 o 
   5   2   9      676.30      547.46    124.18 o 
   6   2   9     1266.07     1311.01     87.69 o 
   7   2   9      668.52      543.62     64.18 o 
 -14   3   9       20.38       39.21    109.14 o 
 -13   3   9      110.10       79.21     98.14 o 
 -12   3   9      573.88      606.92    102.33 o 
 -11   3   9       27.83      -35.47     71.98 o 
 -10   3   9      595.48      516.72     81.26 o 
  -9   3   9      298.00      238.09     66.05 o 
  -8   3   9       20.66       22.00     43.40 o 
  -7   3   9       22.70      -37.56     37.56 o 
  -6   3   9      357.20      368.09     61.43 o 
  -5   3   9      193.19      141.31     40.63 o 
  -4   3   9      408.30      473.11     43.15 o 
  -3   3   9      504.19      489.66     86.86 o 
  -2   3   9      499.36      408.06     91.34 o 
  -1   3   9      315.85      369.82     61.79 o 
   0   3   9       24.97       74.99    104.18 o 
   1   3   9     1276.72     1203.70    170.74 o 
   2   3   9       53.55      128.53     86.57 o 
   3   3   9     2849.80     2901.34    127.58 o 
   4   3   9      361.33      461.23     81.49 o 
   5   3   9     1215.90     1219.24     83.88 o 
   6   3   9      489.40      600.52    109.55 o 
   7   3   9       94.09      218.24     63.42 o 
   8   3   9      161.10      190.45    141.49 o 
 -14   4   9       40.71        5.94    115.52 o 
 -13   4   9      337.20      418.77    108.63 o 
 -12   4   9        7.57       29.75     87.04 o 
 -11   4   9      499.31      446.63    127.76 o 
 -10   4   9      736.02      622.26    122.09 o 
  -9   4   9      495.45      509.05     62.40 o 
  -8   4   9       79.59       41.64     46.12 o 
  -7   4   9       39.25      -40.28     40.28 o 
  -6   4   9      282.27      290.45     43.09 o 
  -5   4   9      376.45      397.22     50.85 o 
  -4   4   9      601.85      820.59    151.94 o 
  -3   4   9       84.04      380.26    191.34 o 
  -2   4   9      502.45      529.30     69.17 o 
  -1   4   9      729.53      305.07    131.34 o 
   0   4   9       67.40       40.43     55.65 o 
   1   4   9      571.09      652.00     95.22 o 
   2   4   9      871.17      982.12     97.61 o 
   3   4   9        3.53      222.59    150.15 o 
   4   4   9     1722.23     1644.86    106.27 o 
   5   4   9     1397.89     1405.94    106.14 o 
   6   4   9        6.26       75.13     77.10 o 
   7   4   9      363.61      198.21    143.28 o 
   8   4   9       78.82      149.85    134.92 o 
 -14   5   9        4.57     -107.43    107.43 o 
 -13   5   9       10.75      -89.20    117.91 o 
 -12   5   9      423.84      335.94    100.45 o 
 -11   5   9      449.06      297.53    133.73 o 
 -10   5   9      617.45      610.33    144.48 o 
  -9   5   9     1513.36     1387.96     81.86 o 
  -8   5   9       14.20      -22.92     48.70 o 
  -7   5   9     1003.65     1027.65     65.51 o 
  -6   5   9      223.48      177.42     61.84 o 
  -5   5   9      150.74       42.05     62.96 o 
  -4   5   9       92.65      187.49    140.30 o 
  -3   5   9       15.92      -22.69     72.24 o 
  -2   5   9      798.29     1119.39     93.13 o 
  -1   5   9        4.84      275.26    165.07 o 
   0   5   9      259.61      294.17     73.58 o 
   1   5   9      812.53      502.69    214.03 o 
   2   5   9       43.01     -135.28    196.71 o 
   3   5   9     1490.52     1373.39    118.61 o 
   4   5   9     1746.08     1597.91    208.36 o 
   5   5   9      316.97      319.04    114.05 o 
   6   5   9      421.56      492.98    136.12 o 
   7   5   9      105.86       22.69    131.94 o 
 -14   6   9       30.33       73.76    117.11 o 
 -13   6   9      206.84      209.04    103.87 o 
 -12   6   9      708.15      845.03    207.76 o 
 -11   6   9       40.30      -14.20     80.23 o 
 -10   6   9      477.97      499.22     73.40 o 
  -9   6   9       16.50       -1.78     57.41 o 
  -8   6   9      519.76      559.70     85.89 o 
  -7   6   9       68.65       30.49     64.16 o 
  -6   6   9      348.85      418.94     75.96 o 
  -5   6   9      222.60      131.04     65.86 o 
  -4   6   9      513.24      556.93     86.27 o 
  -3   6   9       18.68      180.83    134.63 o 
  -2   6   9      694.16      858.06    174.33 o 
  -1   6   9      217.19      241.19     91.94 o 
   0   6   9        1.56      -75.82     75.82 o 
   1   6   9     1121.60     1437.00     92.54 o 
   3   6   9      334.73      715.66    135.22 o 
   4   6   9       40.55      -63.88    114.03 o 
   5   6   9      188.23      164.82     40.53 o 
   6   6   9      160.09      177.31    137.91 o 
   7   6   9       13.28      -44.78    144.48 o 
 -14   7   9       42.77        2.11    117.31 o 
 -13   7   9      153.42      161.60    101.86 o 
 -12   7   9        2.68      -47.73     91.78 o 
 -11   7   9      148.44      219.70    130.74 o 
 -10   7   9       90.12       20.05     81.15 o 
  -9   7   9        5.52       37.09     78.63 o 
  -8   7   9      187.20       51.24     73.66 o 
  -7   7   9        1.94      -26.19     66.37 o 
  -6   7   9      359.31      259.22     77.55 o 
  -5   7   9      874.96      916.25    156.42 o 
  -4   7   9      442.12      444.01     85.00 o 
  -3   7   9      156.05       45.62     76.42 o 
  -2   7   9       92.17      265.24    129.55 o 
  -1   7   9       21.14      278.05    231.94 o 
   0   7   9      360.37      235.82    106.27 o 
   1   7   9       11.18        7.16     98.51 o 
   2   7   9        3.58      -26.87    102.09 o 
   3   7   9        5.94     -103.88    106.27 o 
   4   7   9       66.22     -116.42    118.80 o 
   5   7   9      363.01      253.03    103.58 o 
   6   7   9      117.93        6.57    139.10 o 
 -14   8   9        2.62      -98.51    155.82 o 
 -13   8   9       11.54     -127.16    138.51 o 
 -12   8   9      605.04      698.50    158.21 o 
 -11   8   9      237.51      134.41     96.63 o 
 -10   8   9       66.49      -50.59     86.27 o 
  -9   8   9      125.96      128.89     83.98 o 
  -8   8   9      342.33      385.31     88.93 o 
  -7   8   9      806.34      845.05    113.73 o 
  -6   8   9      173.88      169.06     82.07 o 
  -5   8   9      118.31        2.34     70.69 o 
  -4   8   9       57.47       32.21     97.61 o 
  -3   8   9      278.63      140.34     80.72 o 
  -2   8   9       99.45       71.66     99.40 o 
  -1   8   9      127.49      161.73    109.85 o 
   0   8   9       59.00      224.95     77.31 o 
   1   8   9       36.58      282.33    204.18 o 
   2   8   9      564.04      614.10    137.01 o 
   3   8   9       87.86      199.01     69.25 o 
   4   8   9      258.78      379.59     79.40 o 
   5   8   9      103.82      -60.89    130.74 o 
 -14   9   9      164.22      -23.28    170.74 o 
 -13   9   9       76.22     -124.18    150.45 o 
 -12   9   9      113.95       45.97    132.54 o 
 -11   9   9      162.59       25.74     97.01 o 
 -10   9   9      687.10      842.21    138.80 o 
  -9   9   9      151.94       54.52    111.64 o 
  -8   9   9      236.12      200.51     89.89 o 
  -7   9   9      375.83      373.07     91.78 o 
  -6   9   9       18.14      -48.14     83.33 o 
  -5   9   9      420.47      463.71     96.04 o 
  -4   9   9        0.36        9.84     76.58 o 
  -3   9   9      277.27      121.46     85.31 o 
  -2   9   9      297.43      283.20     87.55 o 
  -1   9   9      905.52      728.63    111.04 o 
   0   9   9      126.56      -63.54    146.86 o 
   1   9   9       90.51      -48.13     83.53 o 
   2   9   9      138.12       39.98     79.46 o 
   3   9   9       80.70       80.48     82.62 o 
   4   9   9       10.61      -20.87     91.81 o 
 -13  10   9      375.26      457.91    181.49 o 
 -12  10   9      108.88      277.01    151.64 o 
 -11  10   9      434.68      625.98    116.66 o 
 -10  10   9      190.47      -11.95     96.80 o 
  -9  10   9      176.35      181.05     98.82 o 
  -8  10   9      392.91      515.19    105.32 o 
  -7  10   9      170.46       67.38     90.12 o 
  -6  10   9      479.59      463.36    100.63 o 
  -5  10   9       43.11      -40.52     83.90 o 
  -4  10   9      521.04      476.49    103.03 o 
  -3  10   9       66.17      -23.31     85.25 o 
  -2  10   9      125.21       30.21     86.59 o 
  -1  10   9      295.66      337.44    115.22 o 
   0  10   9      164.52      302.42     97.22 o 
   1  10   9        0.30      -53.08     87.04 o 
   2  10   9        6.06      148.23     98.94 o 
   3  10   9        9.00      137.51    139.40 o 
 -13  11   9       37.64       22.69    176.71 o 
 -12  11   9      163.41       35.45    119.27 o 
 -11  11   9       99.11      -21.21    103.70 o 
 -10  11   9       63.44      147.88    107.26 o 
  -9  11   9     1059.75     1131.06    134.21 o 
  -8  11   9        0.81       63.39     98.60 o 
  -7  11   9      304.57      296.23    104.12 o 
  -6  11   9       11.37      -35.55     94.46 o 
  -5  11   9        2.82       -7.36     91.80 o 
  -4  11   9      177.11      193.97    102.09 o 
  -3  11   9      292.69      330.06    110.75 o 
  -2  11   9       30.91      107.33    100.20 o 
  -1  11   9      167.52      181.44    160.00 o 
   0  11   9      104.34       65.44     93.41 o 
   1  11   9       49.93       72.50     96.30 o 
   2  11   9       26.61       67.31    101.74 o 
 -12  12   9      216.08      172.16    131.61 o 
 -11  12   9      136.54       46.84    120.94 o 
 -10  12   9      473.49      581.00    145.67 o 
  -9  12   9       96.93      -79.08    104.95 o 
  -8  12   9      428.67      614.83    126.56 o 
  -7  12   9      460.58      430.92    115.52 o 
  -6  12   9       49.46       34.17    101.28 o 
  -5  12   9      254.91      272.09    109.70 o 
  -4  12   9      212.18       87.80    106.85 o 
  -3  12   9        9.64      -34.47    101.99 o 
  -2  12   9      134.02       94.48    104.86 o 
  -1  12   9        0.09        0.49     93.55 o 
   0  12   9       33.26       69.89    102.09 o 
   1  12   9        8.92       16.67     96.94 o 
 -12  13   9        6.40      -59.20    196.12 o 
 -11  13   9      308.86      343.61    142.26 o 
 -10  13   9      417.19      358.98    133.77 o 
  -9  13   9      454.59      659.87    133.58 o 
  -8  13   9      676.98      516.67    128.95 o 
  -7  13   9        5.92       49.66    158.21 o 
  -6  13   9      123.44      117.50    109.37 o 
  -5  13   9      127.67      154.72    108.63 o 
  -4  13   9        0.71      -77.25     96.30 o 
  -3  13   9      165.63      156.93    167.16 o 
  -2  13   9      164.21      195.80    106.91 o 
  -1  13   9       81.95       26.68    101.66 o 
   0  13   9       13.78       53.09    107.53 o 
 -11  14   9        2.03     -135.64    135.64 o 
 -10  14   9       79.32      -20.08    129.16 o 
  -9  14   9      532.65      627.36    146.03 o 
  -8  14   9        1.32     -115.25    115.25 o 
  -7  14   9       16.05      -34.63    120.72 o 
  -6  14   9        2.83      -53.65    110.81 o 
  -5  14   9       34.40      -30.21    107.34 o 
  -4  14   9      135.61      100.32    113.64 o 
  -3  14   9       72.53      115.47    112.37 o 
  -2  14   9      143.61      173.32    109.65 o 
  -9  15   9        2.61     -129.56    136.35 o 
  -8  15   9      280.88       93.95    139.96 o 
  -7  15   9       25.25     -124.90    124.90 o 
  -6  15   9      126.38       14.38    145.07 o 
  -5  15   9      247.94      185.25    121.67 o 
  -4  15   9       45.94       40.92    121.32 o 
   0 -18  10        8.53      162.39    209.55 o 
   1 -18  10       32.16      -32.84    206.56 o 
   2 -18  10       14.64     -119.67    119.67 o 
   3 -18  10       78.23     -121.96    121.96 o 
   4 -18  10       15.81        2.18    125.70 o 
   5 -18  10        0.19     -123.58    123.58 o 
   6 -18  10      105.51       64.83    128.38 o 
  -2 -17  10        0.45      -50.75    205.37 o 
  -1 -17  10        0.81      -60.89    187.46 o 
   0 -17  10        4.24     -132.54    171.94 o 
   1 -17  10        9.66      -36.63    105.42 o 
   2 -17  10       63.20      -10.33    108.79 o 
   3 -17  10      129.27      174.08    116.87 o 
   4 -17  10        0.05     -109.53    109.53 o 
   5 -17  10       83.07       26.45    115.08 o 
   6 -17  10      140.51      103.78    121.06 o 
   7 -17  10        8.15      -21.08    120.86 o 
  -4 -16  10        9.87       11.34    200.59 o 
  -3 -16  10        0.88      -78.81    185.67 o 
  -2 -16  10       15.18     -132.54    174.33 o 
  -1 -16  10        3.13      122.98    159.40 o 
   0 -16  10        0.93      -26.27    155.22 o 
   1 -16  10       42.63      -29.72     95.54 o 
   2 -16  10       21.85        6.70     94.57 o 
   3 -16  10       65.41      -11.30     99.16 o 
   4 -16  10       25.58      -39.63    103.26 o 
   5 -16  10      212.83      206.92    114.90 o 
   6 -16  10       22.34       84.11    111.12 o 
   7 -16  10       23.55      -80.21    109.86 o 
   8 -16  10       10.82       47.70    117.94 o 
  -5 -15  10        4.66      -39.86     99.15 o 
  -4 -15  10       21.88       47.76    165.97 o 
  -3 -15  10        4.49      -32.24    159.40 o 
  -2 -15  10        0.39     -143.28    143.28 o 
  -1 -15  10       72.22      -24.48    135.52 o 
   0 -15  10        4.54      -82.91     82.91 o 
   1 -15  10        1.18      -89.78     95.82 o 
   2 -15  10       16.07       51.32     90.95 o 
   3 -15  10        8.38      -10.83     92.35 o 
   4 -15  10      229.70      181.96    102.39 o 
   5 -15  10       26.32     -100.72    100.72 o 
   6 -15  10       84.99      158.00    110.45 o 
   7 -15  10        5.65      -66.37    106.61 o 
   8 -15  10       64.43      -47.11    112.70 o 
   9 -15  10       64.31       -6.72    124.92 o 
  -6 -14  10       25.09       65.83    107.97 o 
  -5 -14  10      182.37      109.57    104.58 o 
  -4 -14  10       20.51       22.54     90.50 o 
  -3 -14  10      118.58      114.63    134.33 o 
  -2 -14  10       13.70       72.84    130.15 o 
  -1 -14  10       36.72      -47.76    120.00 o 
   0 -14  10       12.18       -8.59    117.91 o 
   1 -14  10        0.38        8.10     77.27 o 
   2 -14  10       39.32       36.59     82.82 o 
   3 -14  10       15.87       77.52     87.93 o 
   4 -14  10       18.81      -74.25    101.49 o 
   5 -14  10       31.06      -58.12     91.58 o 
   6 -14  10       21.55      -35.43     98.99 o 
   7 -14  10       84.11      100.69    104.58 o 
   8 -14  10      100.46       64.95    111.64 o 
   9 -14  10       10.82      -80.11    114.73 o 
  -7 -13  10        4.97      -61.28    102.68 o 
  -6 -13  10      476.29      492.59    106.98 o 
  -5 -13  10       49.98       34.73     86.77 o 
  -4 -13  10       93.41       79.79     83.47 o 
  -3 -13  10        8.82        0.00     74.51 o 
  -2 -13  10       31.12       22.09    111.04 o 
  -1 -13  10      234.87      167.86     74.04 o 
   0 -13  10       41.89      -66.21     66.21 o 
   1 -13  10        0.25      -82.30    129.85 o 
   2 -13  10       58.05      -62.82     72.13 o 
   3 -13  10       26.10      -17.92     74.31 o 
   4 -13  10      180.99      112.07     86.23 o 
   5 -13  10      517.04      592.56    105.10 o 
   6 -13  10        1.44      -90.88     90.88 o 
   7 -13  10       26.35       23.54     98.61 o 
   8 -13  10       10.17       35.40    102.55 o 
   9 -13  10       72.30      -15.22    116.71 o 
  10 -13  10       41.45      -33.20    116.75 o 
  -8 -12  10       17.32       15.97     99.87 o 
  -7 -12  10      737.17      872.91    114.77 o 
  -6 -12  10       82.75       82.27     87.47 o 
  -5 -12  10      370.86      423.82     93.45 o 
  -4 -12  10      196.85      231.63     83.05 o 
  -3 -12  10      342.20      235.42     78.35 o 
  -2 -12  10     1279.92     1314.28    157.31 o 
  -1 -12  10      360.43      367.23     72.01 o 
   0 -12  10      218.26      172.65     68.25 o 
   1 -12  10      148.86      146.69     69.09 o 
   2 -12  10       86.62       78.53     68.81 o 
   3 -12  10       34.22      -16.85     70.50 o 
   4 -12  10       38.29        7.64     73.40 o 
   5 -12  10       84.33       93.10     84.38 o 
   6 -12  10        1.11      -84.36     84.36 o 
   7 -12  10      124.65       52.59     95.76 o 
   8 -12  10      181.16       77.14    104.33 o 
   9 -12  10       44.52       25.51    112.26 o 
  10 -12  10        0.08       19.47    120.78 o 
  -9 -11  10       44.41       65.44     98.76 o 
  -8 -11  10      699.06      721.86    109.31 o 
  -7 -11  10       81.21       38.37     86.01 o 
  -6 -11  10      385.59      245.37     84.43 o 
  -5 -11  10      882.58      929.48     98.36 o 
  -4 -11  10      180.36       74.30     70.07 o 
  -3 -11  10     1364.96     1360.31    144.48 o 
  -2 -11  10     1062.12     1021.65     66.32 o 
  -1 -11  10       53.86        6.95     53.04 o 
   0 -11  10      165.32      222.80     63.68 o 
   1 -11  10      143.33      132.69     63.83 o 
   2 -11  10      113.10       86.15     66.27 o 
   3 -11  10       11.32        7.39     69.25 o 
   4 -11  10        6.40      -54.95     70.02 o 
   5 -11  10        0.67      -59.27     77.04 o 
   6 -11  10        3.79      -79.98     80.05 o 
   7 -11  10      284.52      211.70     97.22 o 
   8 -11  10       78.64       89.67    100.30 o 
   9 -11  10        0.05      -11.96    108.71 o 
  10 -11  10      235.25      299.08    126.94 o 
  -9 -10  10      457.97      465.19    108.66 o 
  -8 -10  10       25.86      -20.76     79.62 o 
  -7 -10  10        1.93      -73.03     73.03 o 
  -6 -10  10      580.70      592.34    102.39 o 
  -5 -10  10       21.55        5.50     64.95 o 
  -4 -10  10     1627.31     1558.26    100.47 o 
  -3 -10  10      864.62      901.34     80.28 o 
  -2 -10  10        3.93        0.10     40.84 o 
  -1 -10  10       38.18       19.62     36.92 o 
   0 -10  10       11.87      -50.67     51.23 o 
   1 -10  10        1.32      -54.92     54.92 o 
   2 -10  10        4.53       26.87     59.22 o 
   3 -10  10      266.80      209.89     68.09 o 
   4 -10  10        2.88      -53.04     65.79 o 
   5 -10  10       47.49      -58.42     70.24 o 
   6 -10  10       53.14        5.08     79.01 o 
   7 -10  10       42.98       88.60     90.07 o 
   8 -10  10        1.43      -93.44     93.44 o 
   9 -10  10       20.30      -14.31    106.82 o 
  10 -10  10      119.66       91.76    120.66 o 
 -10  -9  10      171.73      164.50     96.25 o 
  -9  -9  10       60.43      -11.20     83.53 o 
  -8  -9  10       36.93        4.48    117.61 o 
  -7  -9  10       95.28      135.37     73.87 o 
  -6  -9  10        0.70      -57.71     57.71 o 
  -5  -9  10      623.99      637.96     91.34 o 
  -4  -9  10      171.80      130.56     60.55 o 
  -3  -9  10       17.57       10.76     40.07 o 
  -2  -9  10       88.70       54.97     39.30 o 
  -1  -9  10      167.07      132.78     40.10 o 
   0  -9  10      163.23      156.04     37.83 o 
   1  -9  10      131.95       88.30     57.76 o 
   2  -9  10        0.00      -33.30     54.64 o 
   3  -9  10        4.44      -33.64     58.75 o 
   4  -9  10       18.49       40.74     64.99 o 
   5  -9  10        1.21       37.11     76.12 o 
   6  -9  10        0.59      -68.93     72.52 o 
   7  -9  10       60.99      -81.43     81.43 o 
   8  -9  10      116.87        8.51     96.27 o 
   9  -9  10       26.00      -45.39    104.81 o 
  10  -9  10       18.75      120.60    115.90 o 
 -11  -8  10      564.75      408.58    107.01 o 
 -10  -8  10      547.97      628.47    181.49 o 
  -9  -8  10       16.30       25.98     78.49 o 
  -8  -8  10       25.28       -1.90     71.39 o 
  -7  -8  10        9.48       25.66     62.69 o 
  -6  -8  10       97.29       82.36     60.99 o 
  -5  -8  10      393.95      384.76     66.37 o 
  -4  -8  10      153.65       58.47     57.19 o 
  -3  -8  10     1739.71     1664.93     72.65 o 
  -2  -8  10        7.64      -10.31     35.33 o 
  -1  -8  10       12.32       -4.37     34.24 o 
   0  -8  10      241.05      247.57     38.73 o 
   1  -8  10        2.02       17.37     52.30 o 
   2  -8  10     2521.25     2420.86    108.53 o 
   3  -8  10        7.14       28.28     58.81 o 
   4  -8  10      264.21      219.27     68.52 o 
   5  -8  10      328.07      354.70     75.35 o 
   6  -8  10      726.92      755.26     97.07 o 
   7  -8  10       20.05      -81.33     81.33 o 
   8  -8  10        4.49        0.44     98.80 o 
   9  -8  10      139.64       21.13    105.78 o 
  10  -8  10      216.02      149.39    117.80 o 
 -11  -7  10      626.09      664.23    106.38 o 
 -10  -7  10       68.60      -25.45     80.62 o 
  -9  -7  10      202.58      263.92     84.03 o 
  -8  -7  10        4.10      -35.73     62.27 o 
  -7  -7  10       68.56       71.90     59.41 o 
  -6  -7  10     1379.39     1402.18     92.64 o 
  -5  -7  10       21.46      -39.30     51.80 o 
  -4  -7  10     2803.34     2977.55    119.24 o 
  -3  -7  10     2845.08     2787.25     89.82 o 
  -2  -7  10      169.34       58.54     36.72 o 
  -1  -7  10     1051.81     1023.16     56.43 o 
   0  -7  10      153.02      169.18     37.45 o 
   1  -7  10     1383.49     1266.54     81.99 o 
   2  -7  10      737.09      669.71     70.54 o 
   3  -7  10      566.07      605.88     74.02 o 
   4  -7  10     1937.50     1646.78    102.59 o 
   5  -7  10      231.69      228.01     75.82 o 
   6  -7  10      162.42       97.77     76.15 o 
   7  -7  10      194.61       32.11     84.97 o 
   8  -7  10       83.23      -47.83     93.42 o 
   9  -7  10       63.69      -76.71    103.54 o 
  10  -7  10      153.88       84.73    120.41 o 
 -12  -6  10      420.28      454.09    102.98 o 
 -11  -6  10        1.25       14.19     81.42 o 
 -10  -6  10      851.66      711.51    106.27 o 
  -9  -6  10       62.82       74.21     71.14 o 
  -8  -6  10       24.64       54.62     61.46 o 
  -7  -6  10      957.21     1035.19    113.43 o 
  -6  -6  10      526.53      613.88     70.19 o 
  -5  -6  10    11457.98    11956.18    299.63 o 
  -4  -6  10     6098.60     6306.28    150.94 o 
  -3  -6  10      162.62      224.58     40.28 o 
  -2  -6  10     1158.77     1113.14     58.79 o 
  -1  -6  10      183.50      171.13     38.24 o 
   0  -6  10      652.43      685.69     49.59 o 
   1  -6  10      781.18      746.87     47.38 o 
   2  -6  10      232.86      257.61     56.42 o 
   3  -6  10     1968.93     1939.20    156.42 o 
   4  -6  10      605.97      732.89     95.52 o 
   5  -6  10      182.78      103.88     71.55 o 
   6  -6  10       26.55       28.25     75.81 o 
   7  -6  10      146.31       40.06     97.61 o 
   8  -6  10      195.99      230.89    100.11 o 
   9  -6  10       91.87       40.48    104.72 o 
  10  -6  10      258.47      205.74    127.40 o 
 -12  -5  10       40.12      -18.04     84.62 o 
 -11  -5  10      457.59      344.27     91.89 o 
 -10  -5  10      561.37      600.53     90.75 o 
  -9  -5  10      216.28      291.95     75.00 o 
  -8  -5  10      369.72      304.64     66.93 o 
  -7  -5  10       58.90       94.04     56.53 o 
  -6  -5  10     5155.80     5139.33    162.07 o 
  -5  -5  10     6663.05     7004.86    274.92 o 
  -4  -5  10      524.14      579.90     49.07 o 
  -3  -5  10     4602.69     4888.43    123.10 o 
  -2  -5  10      956.02      909.81     53.92 o 
  -1  -5  10     1958.65     1973.89     73.34 o 
   0  -5  10     2793.33     2727.71     84.32 o 
   1  -5  10      424.43      412.89     45.96 o 
   2  -5  10     4644.92     4391.03    143.30 o 
   3  -5  10     1963.74     2003.99     99.35 o 
   4  -5  10     1301.16     1448.51    153.13 o 
   5  -5  10      906.89      935.53    123.28 o 
   6  -5  10       14.75        2.42     74.17 o 
   7  -5  10       26.24      -80.48     80.48 o 
   8  -5  10      214.60      121.59    100.30 o 
   9  -5  10      173.53       98.21    111.22 o 
  10  -5  10      101.74       96.24    129.22 o 
 -13  -4  10        0.24      -90.16     90.16 o 
 -12  -4  10       92.38       76.10     93.43 o 
 -11  -4  10      564.59      560.75     94.94 o 
 -10  -4  10      252.89      200.95     75.94 o 
  -9  -4  10      481.89      524.71     77.31 o 
  -8  -4  10      927.56      945.76     84.18 o 
  -7  -4  10      607.94      630.28     70.66 o 
  -6  -4  10     1957.70     1937.76    122.09 o 
  -5  -4  10      105.66       34.25     44.72 o 
  -4  -4  10     8560.99     9059.27    195.37 o 
  -3  -4  10     1342.27     1259.01     59.54 o 
  -2  -4  10     1591.65     1598.94     66.65 o 
  -1  -4  10     9313.82     9170.46    195.24 o 
   0  -4  10      389.37      344.56     68.51 o 
   1  -4  10     2927.51     3025.38     88.34 o 
   2  -4  10     4212.46     3627.74    100.68 o 
   3  -4  10      539.92      559.67     84.08 o 
   4  -4  10       68.71      -23.86     60.79 o 
   5  -4  10       77.53       32.55     67.28 o 
   6  -4  10      419.64      438.92     88.20 o 
   7  -4  10      154.09      -20.11     82.66 o 
   8  -4  10       27.60       28.90     99.24 o 
   9  -4  10        0.70     -107.35    107.35 o 
  10  -4  10      280.78      280.78    132.03 o 
 -13  -3  10      185.19       15.78     95.36 o 
 -12  -3  10      449.49      418.62     95.49 o 
 -11  -3  10        5.09       -6.80     76.71 o 
 -10  -3  10      900.23      753.48     91.22 o 
  -9  -3  10       56.81       24.59     61.09 o 
  -8  -3  10       34.95      -38.81     53.61 o 
  -7  -3  10     3666.91     3611.71    131.10 o 
  -6  -3  10       84.67       30.97     58.81 o 
  -5  -3  10     3687.53     3531.56     95.01 o 
  -4  -3  10     1397.46     1453.58     62.66 o 
  -3  -3  10      962.69     1047.98     63.24 o 
  -2  -3  10     5194.01     5115.93    124.06 o 
  -1  -3  10     1842.33     1772.16    108.86 o 
   0  -3  10      218.17      218.03     40.79 o 
   1  -3  10      372.43      414.30     43.26 o 
   2  -3  10      567.10      568.52     49.44 o 
   3  -3  10      500.50      507.54     51.58 o 
   4  -3  10       17.26       72.29     46.45 o 
   5  -3  10      405.63      288.93     79.51 o 
   6  -3  10      581.31      735.20    131.94 o 
   7  -3  10       89.05      114.22     94.26 o 
   8  -3  10      367.99      303.22    107.61 o 
   9  -3  10      174.65      235.13    118.77 o 
  10  -3  10       29.00       44.18    120.14 o 
 -13  -2  10      213.07      228.99     98.76 o 
 -12  -2  10       90.02       39.27     87.42 o 
 -11  -2  10      439.86      416.60     87.93 o 
 -10  -2  10      135.75       58.56     98.21 o 
  -9  -2  10      131.98      101.59     72.84 o 
  -8  -2  10     2304.35     2174.19    104.47 o 
  -7  -2  10        5.02      -44.10     44.10 o 
  -6  -2  10     1087.83     1124.46     55.70 o 
  -5  -2  10     1490.12     1539.02     59.54 o 
  -4  -2  10       70.11      115.13     41.69 o 
  -3  -2  10     1199.63     1130.60     56.53 o 
  -2  -2  10      779.18      865.55     52.38 o 
  -1  -2  10     1340.60     1353.10     62.02 o 
   0  -2  10       14.12      -30.41     33.65 o 
   1  -2  10      135.65       84.99     37.45 o 
   2  -2  10     1610.14     1609.98     68.59 o 
   3  -2  10      560.02      521.89     54.22 o 
   4  -2  10       22.36       22.38     47.24 o 
   5  -2  10     1241.74     1163.01     72.68 o 
   6  -2  10      586.27      744.70    101.90 o 
   7  -2  10      202.90      234.78    119.70 o 
   8  -2  10       11.31     -106.34    106.34 o 
   9  -2  10       10.59     -123.65    123.65 o 
 -13  -1  10       11.57      -39.69     91.65 o 
 -12  -1  10       18.87      -80.97     80.97 o 
 -11  -1  10      335.11      213.71     79.81 o 
 -10  -1  10        0.42      -61.20     61.20 o 
  -9  -1  10     1535.96     1599.87     98.52 o 
  -8  -1  10      131.71       90.86     55.73 o 
  -7  -1  10      454.85      393.54     58.22 o 
  -6  -1  10     2534.31     2478.39     73.87 o 
  -5  -1  10      457.28      524.02     43.59 o 
  -4  -1  10     1225.96     1166.91     53.14 o 
  -3  -1  10      128.94      119.88     42.40 o 
  -2  -1  10     2990.85     3295.71     94.00 o 
  -1  -1  10    11808.89    12641.20    254.78 o 
   0  -1  10       23.17      -26.15     34.09 o 
   1  -1  10      420.36      384.43     45.49 o 
   2  -1  10      751.35      837.20     57.26 o 
   3  -1  10      181.72      118.24     48.51 o 
   4  -1  10     1543.17     1544.25     80.55 o 
   5  -1  10       24.48      -26.27     56.93 o 
   6  -1  10     1046.51     1113.64    153.43 o 
   7  -1  10       91.97       68.05    105.41 o 
   8  -1  10      185.28      -38.81    142.09 o 
   9  -1  10       26.43     -151.04    151.04 o 
 -14   0  10        9.02      -92.63     99.19 o 
 -13   0  10        0.43      -74.74     87.58 o 
 -12   0  10       55.64       32.26     86.52 o 
 -11   0  10       49.47      -70.97     70.97 o 
 -10   0  10      163.20      164.21     70.85 o 
  -9   0  10       14.04      -15.24     57.60 o 
  -8   0  10      613.42      561.01     84.48 o 
  -7   0  10      799.34      878.91     55.01 o 
  -6   0  10       55.35       47.95     19.47 o 
  -5   0  10      319.52      281.11     43.29 o 
  -4   0  10      132.67      125.92     35.03 o 
  -3   0  10     2413.69     2545.45     78.23 o 
  -2   0  10     4897.05     5195.39    145.63 o 
  -1   0  10        0.55      -28.74     48.28 o 
   0   0  10     1051.14      966.48     57.04 o 
   1   0  10      217.75      204.05     43.10 o 
   2   0  10      305.44      230.21     47.36 o 
   3   0  10      914.39      985.83     66.58 o 
   4   0  10       43.95      -14.53     53.03 o 
   5   0  10     1520.43     1365.48     89.78 o 
   6   0  10      428.68      328.14     89.34 o 
   7   0  10        0.45     -133.73    133.73 o 
 -14   1  10       64.35      -24.75    100.37 o 
 -13   1  10       27.10      -41.01     90.29 o 
 -12   1  10        0.15      -80.77     80.77 o 
 -11   1  10      448.45      233.73     83.57 o 
 -10   1  10        4.23      -64.06     64.06 o 
  -9   1  10      798.33      742.10     79.61 o 
  -8   1  10     1628.99     1569.13     90.22 o 
  -7   1  10      154.33       84.15     38.62 o 
  -6   1  10        6.76        7.25     39.14 o 
  -5   1  10        7.15       30.27     62.72 o 
  -4   1  10      830.01      856.95     52.91 o 
  -3   1  10    12711.02    12225.94    244.13 o 
  -2   1  10      390.35      547.58     54.78 o 
  -1   1  10     6485.49     6337.39    154.89 o 
   0   1  10     1190.10      985.11     74.33 o 
   1   1  10      145.19      101.93     47.75 o 
   2   1  10      368.85      380.32     58.95 o 
   3   1  10      574.54      709.03     86.34 o 
   4   1  10      859.11      953.01    101.05 o 
   5   1  10     2736.29     2641.76    194.03 o 
   6   1  10       10.15       -2.39    101.49 o 
   7   1  10      191.88       48.95    105.07 o 
 -14   2  10       15.12      -43.10    101.54 o 
 -13   2  10       58.56       26.04     88.69 o 
 -12   2  10      115.47      104.29     88.99 o 
 -11   2  10      114.49       75.32     80.24 o 
 -10   2  10       16.14       -7.69     65.87 o 
  -9   2  10      486.18      461.15     76.12 o 
  -8   2  10      363.48      393.90     49.40 o 
  -7   2  10       13.39      -37.12     37.12 o 
  -6   2  10      419.77      424.45     70.92 o 
  -5   2  10      229.33      228.29     45.83 o 
  -4   2  10     5555.71     5114.01    167.87 o 
  -3   2  10     2693.41     2705.22    116.88 o 
  -2   2  10     2897.19     2866.98    119.67 o 
  -1   2  10     2418.10     2399.66    106.56 o 
   0   2  10       21.39       36.07     43.23 o 
   1   2  10      774.68      739.38     70.36 o 
   2   2  10     1273.04     1272.46     88.97 o 
   3   2  10      869.69     1038.84    185.07 o 
   4   2  10     3185.39     3288.99    170.15 o 
   5   2  10       39.60      296.20     77.31 o 
   6   2  10     1084.47     1147.29     80.33 o 
   7   2  10       22.92      113.01    135.52 o 
 -14   3  10       23.27     -103.26    103.26 o 
 -13   3  10       17.93      -17.55     92.85 o 
 -12   3  10      124.22       77.93     86.89 o 
 -11   3  10       94.70       56.92     77.76 o 
 -10   3  10      552.12      383.45     79.41 o 
  -9   3  10       57.91       15.70     62.88 o 
  -8   3  10      353.04      301.49     51.94 o 
  -7   3  10      266.55      286.42     45.53 o 
  -6   3  10      133.19      148.11     40.63 o 
  -5   3  10     2824.24     2708.01     87.25 o 
  -4   3  10      951.25     1308.28    211.04 o 
  -3   3  10     2807.50     2359.47    120.36 o 
  -2   3  10    10272.89     9871.45    293.55 o 
  -1   3  10      121.71      203.28     57.41 o 
   0   3  10     2128.72     1843.00    101.52 o 
   1   3  10      923.35      889.17     79.05 o 
   2   3  10       45.35      199.51    134.92 o 
   3   3  10     2697.60     2607.28    123.05 o 
   4   3  10      463.00      605.01     68.95 o 
   5   3  10      716.14      772.20     76.72 o 
   6   3  10       45.20       57.81     98.21 o 
   7   3  10       22.43       50.39     62.62 o 
 -14   4  10        0.08      -51.97    112.43 o 
 -13   4  10      128.10      -23.72     96.34 o 
 -12   4  10       69.58      -66.56     86.93 o 
 -11   4  10      402.95      330.91     88.06 o 
 -10   4  10      229.00      204.26     74.61 o 
  -9   4  10      183.11      153.54     53.24 o 
  -8   4  10     1076.81     1060.51     68.83 o 
  -7   4  10       24.49       23.53     44.98 o 
  -6   4  10      588.49      649.07     81.55 o 
  -5   4  10     1049.74     1113.32    186.86 o 
  -4   4  10      525.50     1031.03     80.00 o 
  -3   4  10     9682.84     9139.12    271.87 o 
  -2   4  10        5.68      -57.08     57.08 o 
  -1   4  10      995.57      882.48     91.52 o 
   0   4  10      576.38      561.87    127.46 o 
   1   4  10       23.66       -6.46     60.51 o 
   2   4  10      251.53      517.14    254.92 o 
   3   4  10      285.30      225.20    110.75 o 
   4   4  10      446.32      423.83    125.07 o 
   5   4  10      413.27      755.77    190.15 o 
   6   4  10      193.69      401.36    240.30 o 
   7   4  10       48.45       23.88    134.33 o 
 -14   5  10       66.56       76.60    114.34 o 
 -13   5  10       32.33      -54.36     98.50 o 
 -12   5  10        3.83      -86.66     86.66 o 
 -11   5  10      128.52       67.09    102.98 o 
 -10   5  10       83.29       26.27     77.25 o 
  -9   5  10     1329.32     1269.58     80.67 o 
  -8   5  10     1144.87     1122.79     95.73 o 
  -7   5  10      362.12      201.79     69.23 o 
  -6   5  10     1082.17     1119.69     91.86 o 
  -5   5  10      774.71      793.25     85.81 o 
  -4   5  10     3193.68     3057.26    126.18 o 
  -3   5  10        2.78       41.19     81.19 o 
  -2   5  10      356.22      734.81    200.30 o 
  -1   5  10      649.74      898.88    142.09 o 
   0   5  10      184.84       74.94     71.90 o 
   1   5  10      574.82      328.17    204.48 o 
   2   5  10       47.06     -187.68    189.85 o 
   3   5  10     1528.43     1254.86    125.01 o 
   4   5  10     2087.81     1785.83    138.24 o 
   5   5  10        0.65     -103.69    103.69 o 
   6   5  10      252.09      272.65    225.37 o 
 -14   6  10       15.09        9.25    115.62 o 
 -13   6  10       94.37       65.53    101.56 o 
 -12   6  10        1.10       51.85     93.84 o 
 -11   6  10      153.53       44.78    117.61 o 
 -10   6  10      409.01      304.66     89.28 o 
  -9   6  10        4.47      -12.10     97.01 o 
  -8   6  10      415.56      302.13     81.45 o 
  -7   6  10      150.53      154.56     71.21 o 
  -6   6  10      859.38      908.32     94.51 o 
  -5   6  10      187.93       30.45     71.64 o 
  -4   6  10     1124.99     1389.33    180.30 o 
  -3   6  10     1210.79     1422.37    288.06 o 
  -2   6  10      854.75      880.01    161.79 o 
  -1   6  10      415.66      831.63     72.84 o 
   0   6  10      647.41      373.13    114.03 o 
   2   6  10      265.33      139.10    108.06 o 
   3   6  10     1491.16     1456.25    105.97 o 
   4   6  10        6.18      175.04    139.70 o 
   5   6  10      641.64      550.51     52.84 o 
   6   6  10      321.25      295.52    163.58 o 
 -14   7  10      150.13      108.66    158.80 o 
 -13   7  10       16.29     -135.52    135.52 o 
 -12   7  10        5.60      -83.58    117.61 o 
 -11   7  10        5.68      -73.43    115.22 o 
 -10   7  10        0.05      -82.95     82.95 o 
  -9   7  10       11.07      -20.82     74.92 o 
  -8   7  10       53.08      -46.71     72.94 o 
  -7   7  10       69.89      -59.90     69.09 o 
  -6   7  10      446.49      466.75     85.27 o 
  -5   7  10       59.85       -8.19    102.09 o 
  -4   7  10      227.35      105.48    111.94 o 
  -3   7  10      569.66      744.99    233.13 o 
  -2   7  10       11.04      231.10    142.69 o 
  -1   7  10      646.07      969.61    217.01 o 
   0   7  10       43.78        1.79    100.30 o 
   1   7  10      269.12      670.45    191.64 o 
   2   7  10      389.75      755.67    186.86 o 
   3   7  10       11.95       72.84    122.98 o 
   4   7  10      291.47      277.32     38.51 o 
   5   7  10      486.22      311.04    153.43 o 
 -14   8  10        1.20      -82.39    159.40 o 
 -13   8  10       20.83     -135.52    135.52 o 
 -12   8  10        0.15     -100.89    128.95 o 
 -11   8  10       27.00      -88.04     88.04 o 
 -10   8  10       44.56       58.49     88.95 o 
  -9   8  10       53.73      -56.34    133.43 o 
  -8   8  10      209.98      106.18     81.68 o 
  -7   8  10       25.21      -41.55     76.19 o 
  -6   8  10        1.16        8.84     78.52 o 
  -5   8  10      183.34      189.44     82.29 o 
  -4   8  10      405.72      451.69     88.93 o 
  -3   8  10      188.66      -12.02    167.46 o 
  -2   8  10      103.57       36.83     70.89 o 
  -1   8  10     1024.46     1070.48    168.06 o 
   0   8  10        1.11      263.35    211.34 o 
   1   8  10      702.29      906.56    176.12 o 
   2   8  10      330.71       -7.16    126.57 o 
   3   8  10        8.77       60.30    133.73 o 
   4   8  10      231.45      190.96     44.78 o 
 -13   9  10        5.68     -103.28    145.67 o 
 -12   9  10        5.59       60.30    136.71 o 
 -11   9  10       96.99      -11.34    140.00 o 
 -10   9  10        0.05     -126.86    126.86 o 
  -9   9  10       21.28      -49.64     91.76 o 
  -8   9  10        2.03      -81.26     81.26 o 
  -7   9  10        2.14       69.18     84.00 o 
  -6   9  10       70.36      -78.87     78.87 o 
  -5   9  10        7.73      -79.81     79.81 o 
  -4   9  10      381.98      308.08     94.46 o 
  -3   9  10      108.80       67.88     84.18 o 
  -2   9  10      654.33      588.98    110.13 o 
  -1   9  10        7.79      -73.63    224.48 o 
   0   9  10     1219.71     1204.05    131.21 o 
   1   9  10      327.19      286.15    124.48 o 
   2   9  10        3.33      116.59    184.18 o 
   3   9  10      257.37      306.59     88.65 o 
   4   9  10        1.98      -89.67     89.67 o 
 -13  10  10        1.41       10.75    162.39 o 
 -12  10  10       43.40     -110.45    151.64 o 
 -11  10  10       55.78       15.58    107.30 o 
 -10  10  10      116.40      -18.68     99.45 o 
  -9  10  10        3.66      -79.75     96.42 o 
  -8  10  10       53.06       32.55     95.73 o 
  -7  10  10      185.99      217.44     97.58 o 
  -6  10  10      146.33      108.46     93.84 o 
  -5  10  10       86.81       49.05    123.58 o 
  -4  10  10       72.20      -27.24     90.89 o 
  -3  10  10      269.64      258.69     98.15 o 
  -2  10  10       79.92       25.26     89.84 o 
  -1  10  10      824.22      919.00    120.98 o 
   0  10  10      488.68      481.26    109.71 o 
   1  10  10      204.16       71.34    116.42 o 
   2  10  10      294.09      272.88    115.30 o 
   3  10  10       29.19       88.40    121.49 o 
 -13  11  10        6.34      -23.88    180.89 o 
 -12  11  10       39.36     -113.75    113.75 o 
 -11  11  10        0.59     -108.10    108.10 o 
 -10  11  10        5.83     -104.86    104.86 o 
  -9  11  10      156.57      181.02    141.19 o 
  -8  11  10      194.98       50.77    104.38 o 
  -7  11  10       74.59      -71.46     99.62 o 
  -6  11  10       98.42       86.82     96.69 o 
  -5  11  10       44.47      -21.86     98.56 o 
  -4  11  10      208.24      286.26    168.06 o 
  -3  11  10       45.70       67.49     98.37 o 
  -2  11  10      474.82      497.92    112.18 o 
  -1  11  10      158.89      207.18     98.50 o 
   0  11  10      106.81       87.96    197.01 o 
   1  11  10      128.97       79.82    102.09 o 
   2  11  10      102.48       75.32    105.76 o 
 -12  12  10        0.18     -119.04    119.04 o 
 -11  12  10       27.15     -121.06    123.23 o 
 -10  12  10      487.92      391.32    129.96 o 
  -9  12  10       40.15       89.92    116.19 o 
  -8  12  10        1.97     -116.39    180.00 o 
  -7  12  10      160.69      -38.21    107.27 o 
  -6  12  10      212.71      183.99    109.92 o 
  -5  12  10        2.83      -45.54    109.85 o 
  -4  12  10       33.79       53.60    100.57 o 
  -3  12  10       48.39       45.21    101.02 o 
  -2  12  10       13.38        9.58    102.25 o 
  -1  12  10       47.00      135.36    102.42 o 
   0  12  10      278.58      256.96    105.86 o 
 -11  13  10       25.27     -124.41    132.16 o 
 -10  13  10       88.26      -31.73    124.78 o 
  -9  13  10      133.25       30.60    160.00 o 
  -8  13  10        5.09       62.05    119.20 o 
  -7  13  10       64.42      -49.25    110.59 o 
  -6  13  10       32.86     -103.73    103.73 o 
  -5  13  10       35.97       88.32    108.16 o 
  -4  13  10       18.00       74.86    105.90 o 
  -3  13  10       59.80      141.96    109.73 o 
  -2  13  10      156.69      334.31    110.72 o 
  -1  13  10      307.51      315.87    116.84 o 
 -10  14  10        6.64       25.29    138.76 o 
  -9  14  10       29.44     -140.60    140.60 o 
  -8  14  10        9.89       63.92    137.91 o 
  -7  14  10        0.09     -120.52    120.52 o 
  -6  14  10       18.25       85.93    117.70 o 
  -5  14  10        4.99      -78.45    103.52 o 
  -4  14  10        0.12       46.40    109.70 o 
  -3  14  10        6.93      123.29    111.85 o 
   1 -18  11      129.74      144.48    205.37 o 
   2 -18  11        1.32      -41.33    123.08 o 
   3 -18  11      178.06      204.05    133.85 o 
   4 -18  11       84.29       60.83    130.10 o 
  -2 -17  11       83.06      126.57    197.01 o 
  -1 -17  11        6.92       11.94    180.89 o 
   0 -17  11      119.53      113.43    182.68 o 
   1 -17  11       34.98      -66.81    108.79 o 
   2 -17  11      235.29      266.66    116.71 o 
   3 -17  11       36.77       26.11    114.12 o 
   4 -17  11        1.20      -43.06    113.16 o 
   5 -17  11       21.53       19.27    118.23 o 
   6 -17  11        1.25       19.29    173.43 o 
  -3 -16  11       26.57      -97.91    180.89 o 
  -2 -16  11       25.78      120.00    172.54 o 
  -1 -16  11       54.13      170.74    163.58 o 
   0 -16  11        2.27      -54.92    152.24 o 
   1 -16  11      181.40       95.25    101.05 o 
   2 -16  11       50.83      -15.90     98.69 o 
   3 -16  11       69.80        5.50    100.69 o 
   4 -16  11      504.02      553.04    120.23 o 
   5 -16  11      300.90      352.90    114.32 o 
   6 -16  11        2.81      -73.39    109.72 o 
   7 -16  11       22.19      -32.99    112.33 o 
  -5 -15  11      118.04      105.07    185.67 o 
  -4 -15  11      149.93      231.64    175.52 o 
  -3 -15  11       71.87      -78.81    154.63 o 
  -2 -15  11       42.50       50.75    146.86 o 
  -1 -15  11       26.71      -99.10    135.52 o 
   0 -15  11      302.93      251.82     94.35 o 
   1 -15  11      457.78      362.67     98.09 o 
   2 -15  11        0.03      -86.70     86.70 o 
   3 -15  11     1031.26      994.02    122.21 o 
   4 -15  11      581.39      750.53    280.59 o 
   5 -15  11        1.37      -68.01     98.25 o 
   6 -15  11      260.68      382.69    127.16 o 
   7 -15  11       37.92        7.81    144.18 o 
   8 -15  11       45.17      -61.74    114.37 o 
  -6 -14  11       71.19      -67.26    102.56 o 
  -5 -14  11       13.29      -43.65     95.39 o 
  -4 -14  11       54.99      -11.94    142.69 o 
  -3 -14  11      158.88      134.92    145.67 o 
  -2 -14  11       73.06      -93.73    118.21 o 
  -1 -14  11       73.72       -1.19    122.39 o 
   0 -14  11      156.59      159.77     81.21 o 
   1 -14  11       13.73      -34.14     76.84 o 
   2 -14  11      785.20      782.98    104.60 o 
   3 -14  11      697.63      897.46    163.28 o 
   4 -14  11       80.29       56.68    115.52 o 
   5 -14  11      570.48      615.81    114.39 o 
   6 -14  11       24.93       54.32    101.47 o 
   7 -14  11      134.81      180.61    113.65 o 
   8 -14  11       93.90       52.50    114.18 o 
   9 -14  11        5.80      -41.16    118.84 o 
  -7 -13  11       45.43      -24.79    103.41 o 
  -6 -13  11        0.03      -76.26     92.82 o 
  -5 -13  11       10.42      -51.02     84.85 o 
  -4 -13  11       10.95      -77.69     87.16 o 
  -3 -13  11       12.99      -36.42    124.18 o 
  -2 -13  11       40.04       91.94    118.80 o 
  -1 -13  11      228.67      188.47     76.53 o 
   0 -13  11       76.62        9.12     68.80 o 
   1 -13  11      584.38      554.15     89.28 o 
   2 -13  11      674.08      643.56     95.69 o 
   3 -13  11      122.61      222.18     87.17 o 
   4 -13  11     1062.97     1061.59    116.75 o 
   5 -13  11        9.06      -72.76     90.46 o 
   6 -13  11      629.45      644.98    117.57 o 
   7 -13  11      425.86      485.40    116.84 o 
   8 -13  11       11.15      -28.20    109.96 o 
   9 -13  11       90.02       19.44    118.97 o 
  -8 -12  11        4.22      -49.66    100.94 o 
  -7 -12  11       37.01       -4.62     90.02 o 
  -6 -12  11       64.38      -46.16     83.29 o 
  -5 -12  11       97.77       15.11     80.30 o 
  -4 -12  11        1.20      -67.77     69.71 o 
  -3 -12  11       17.37      -64.10     68.48 o 
  -2 -12  11      545.28      614.32    123.58 o 
  -1 -12  11      146.34      133.83     67.71 o 
   0 -12  11        2.89      -40.25     59.20 o 
   1 -12  11        5.42       23.03     68.18 o 
   2 -12  11       15.54       22.16     82.98 o 
   3 -12  11      882.91      793.78     96.73 o 
   4 -12  11       45.03       47.32     79.93 o 
   5 -12  11      270.58      243.09     94.56 o 
   6 -12  11      343.34      246.79    102.71 o 
   7 -12  11       47.00       68.32    129.85 o 
   8 -12  11      232.78      221.33    110.82 o 
   9 -12  11      409.91      418.13    125.61 o 
  -9 -11  11       59.40       10.59    100.38 o 
  -8 -11  11        7.35      -53.13     89.16 o 
  -7 -11  11        4.95        4.53     82.28 o 
  -6 -11  11       32.46      -10.81     76.73 o 
  -5 -11  11       65.88       31.10     75.05 o 
  -4 -11  11      176.10      118.39     74.50 o 
  -3 -11  11       93.11       74.90     67.64 o 
  -2 -11  11       63.44       39.94     45.61 o 
  -1 -11  11        0.99      -17.26     56.76 o 
   0 -11  11        4.51      -32.71     68.66 o 
   1 -11  11       14.18      -42.33     59.64 o 
   2 -11  11       52.71       49.67     67.68 o 
   3 -11  11      355.32      508.31     85.14 o 
   4 -11  11     1295.25     1158.03    104.87 o 
   5 -11  11      705.26      689.74    101.47 o 
   6 -11  11        0.23      -57.72     86.89 o 
   7 -11  11      453.57      483.48    109.30 o 
   8 -11  11        9.27       22.31    104.55 o 
   9 -11  11       14.19       84.72    110.74 o 
  10 -11  11      480.22      713.22    143.59 o 
  -9 -10  11        0.97      -88.01     88.01 o 
  -8 -10  11        1.22      -25.30     82.53 o 
  -7 -10  11        1.27      -73.28     73.28 o 
  -6 -10  11       27.31      -29.86     73.03 o 
  -5 -10  11      410.17      326.39    102.98 o 
  -4 -10  11       21.61       51.63     71.04 o 
  -3 -10  11        0.37      -57.36     57.36 o 
  -2 -10  11       57.56       52.87     42.87 o 
  -1 -10  11       23.01      -26.17     53.79 o 
   0 -10  11       85.10       65.95     60.99 o 
   1 -10  11      426.47      430.80     72.42 o 
   2 -10  11      144.63      111.92     66.05 o 
   3 -10  11      756.79      689.16     87.12 o 
   4 -10  11      404.92      535.09    103.58 o 
   5 -10  11       81.85        4.12     78.69 o 
   6 -10  11      198.47       91.77     87.47 o 
   7 -10  11       85.75       30.00     95.08 o 
   8 -10  11      140.14      117.91    103.87 o 
   9 -10  11     1033.95     1126.93    147.26 o 
  10 -10  11      153.72      254.69    134.44 o 
 -10  -9  11      200.45       71.34     90.34 o 
  -9  -9  11        5.29      -58.14     82.04 o 
  -8  -9  11       34.99      -19.86     78.40 o 
  -7  -9  11       38.15        1.64     72.81 o 
  -6  -9  11      492.67      576.66     82.87 o 
  -5  -9  11       48.69       96.26     82.39 o 
  -4  -9  11      344.39      394.02     79.70 o 
  -3  -9  11      106.72       60.40     56.64 o 
  -2  -9  11      403.69      375.25     50.65 o 
  -1  -9  11      405.45      352.64     46.33 o 
   0  -9  11      915.67      825.32     75.11 o 
   1  -9  11       36.74      -51.22     57.41 o 
   2  -9  11       24.28        2.07     61.53 o 
   3  -9  11      458.07      558.47     79.82 o 
   4  -9  11      698.77      569.27     85.54 o 
   5  -9  11      726.37      672.20     96.11 o 
   6  -9  11      761.44      698.65    103.30 o 
   7  -9  11       11.40      -22.33     92.40 o 
   8  -9  11      100.80      108.70    113.13 o 
   9  -9  11      457.39      530.33    130.57 o 
  10  -9  11      188.85      264.48    130.00 o 
 -11  -8  11      569.08      608.85    105.50 o 
 -10  -8  11      309.95      413.04     98.27 o 
  -9  -8  11        6.12      -77.24     77.24 o 
  -8  -8  11        8.37      -68.57     68.57 o 
  -7  -8  11       17.95      -68.54     82.69 o 
  -6  -8  11      234.82      206.86     96.12 o 
  -5  -8  11      633.70      639.82    121.79 o 
  -4  -8  11      108.85       67.65     59.31 o 
  -3  -8  11      444.16      395.56     52.18 o 
  -2  -8  11      525.08      508.46     51.46 o 
  -1  -8  11       33.34      -35.94     35.94 o 
   0  -8  11       21.60      -42.82     51.26 o 
   1  -8  11      448.45      385.11     82.39 o 
   2  -8  11      397.09      297.41     66.47 o 
   3  -8  11      410.16      554.00    133.73 o 
   4  -8  11      248.77      194.97     73.82 o 
   5  -8  11     1536.71     1328.67    104.47 o 
   6  -8  11     1030.72      985.76    110.38 o 
   7  -8  11        8.71      -31.09     90.69 o 
   8  -8  11      249.22      377.39    112.85 o 
   9  -8  11       43.61      138.81    118.65 o 
  10  -8  11      435.18      342.49    142.76 o 
 -11  -7  11      365.50      279.83    119.10 o 
 -10  -7  11      113.42       52.25     82.53 o 
  -9  -7  11        3.13      -73.84     73.84 o 
  -8  -7  11      260.86      207.43     74.21 o 
  -7  -7  11      171.17       99.89     65.40 o 
  -6  -7  11      307.30      343.86     82.98 o 
  -5  -7  11      353.91      346.85     64.35 o 
  -4  -7  11      574.23      448.44     84.18 o 
  -3  -7  11       70.44      -11.78     39.96 o 
  -2  -7  11      124.53       71.58     40.82 o 
  -1  -7  11        0.29      -27.23     36.76 o 
   0  -7  11      755.39      806.66     54.83 o 
   1  -7  11       26.32      -15.27     54.14 o 
   2  -7  11      317.08      261.59    104.48 o 
   3  -7  11     1221.40     1279.46     93.75 o 
   4  -7  11      885.24      914.16     92.06 o 
   5  -7  11      139.07      146.19     78.12 o 
   6  -7  11      435.93      379.66     94.49 o 
   7  -7  11      385.85      398.20    108.49 o 
   8  -7  11       13.88      -99.26    100.64 o 
   9  -7  11      195.14      151.19    120.17 o 
  10  -7  11        4.96       27.55    134.69 o 
 -12  -6  11      182.69       82.17     97.51 o 
 -11  -6  11      117.91      118.11     86.93 o 
 -10  -6  11      471.90      419.22     91.53 o 
  -9  -6  11       60.64      -32.67     71.30 o 
  -8  -6  11      391.37      408.61     78.20 o 
  -7  -6  11      427.88      557.66     74.79 o 
  -6  -6  11        0.17      -50.76     50.76 o 
  -5  -6  11      105.99       58.41     59.70 o 
  -4  -6  11       32.52      -37.59     37.59 o 
  -3  -6  11      192.64      221.85     43.77 o 
  -2  -6  11       23.97      -21.35     36.18 o 
  -1  -6  11       23.03       -8.79     35.65 o 
   0  -6  11      196.09      166.17     40.57 o 
   1  -6  11       85.83       66.00     35.15 o 
   2  -6  11      257.70      214.85     77.91 o 
   3  -6  11      785.46     1072.97     87.25 o 
   4  -6  11       73.01      200.91     85.67 o 
   5  -6  11      108.24      140.35     74.86 o 
   6  -6  11      893.81      781.75    147.76 o 
   7  -6  11        1.30       60.53     94.76 o 
   8  -6  11      239.18      120.94    107.91 o 
   9  -6  11        6.20     -115.82    115.82 o 
  10  -6  11      194.42      181.78    140.33 o 
 -12  -5  11        2.51      -82.00     88.02 o 
 -11  -5  11      951.66      888.02    106.00 o 
 -10  -5  11      397.88      309.51     85.81 o 
  -9  -5  11       42.39       35.41     70.02 o 
  -8  -5  11      828.11      739.43     82.59 o 
  -7  -5  11       48.96       18.15     55.68 o 
  -6  -5  11        8.89      -34.14     50.43 o 
  -5  -5  11     2624.66     2621.98    111.16 o 
  -4  -5  11      160.30      197.82     43.07 o 
  -3  -5  11      350.28      352.35     60.34 o 
  -2  -5  11      759.66      807.12     56.62 o 
  -1  -5  11       32.65      -10.35     36.94 o 
   0  -5  11       15.45      -24.37     35.52 o 
   1  -5  11       23.52       22.83     36.24 o 
   2  -5  11      289.93      251.45     41.96 o 
   3  -5  11       56.21       97.55     62.22 o 
   4  -5  11       58.25      121.02     64.75 o 
   5  -5  11       10.62      -72.94     72.94 o 
   6  -5  11       25.90      -82.27     82.27 o 
   7  -5  11      673.85      537.95    113.43 o 
   8  -5  11       77.53      144.29    111.82 o 
   9  -5  11       89.33       20.99    145.07 o 
 -12  -4  11      372.56      327.39     94.74 o 
 -11  -4  11      633.51      582.70     96.69 o 
 -10  -4  11       25.25      -62.92     71.20 o 
  -9  -4  11      717.09      741.49     88.07 o 
  -8  -4  11      157.12      101.66     60.01 o 
  -7  -4  11      608.49      686.18     75.21 o 
  -6  -4  11      955.95      864.37     74.12 o 
  -5  -4  11       30.50       63.13     48.72 o 
  -4  -4  11     1456.14     1571.37     68.36 o 
  -3  -4  11       17.55      -16.14     35.04 o 
  -2  -4  11      760.81      790.79     53.66 o 
  -1  -4  11      178.93      135.92     40.80 o 
   0  -4  11      105.37       64.54     38.58 o 
   1  -4  11        3.08       11.21     36.93 o 
   2  -4  11       50.28        4.50     35.67 o 
   3  -4  11      824.56      794.04     82.89 o 
   4  -4  11      288.48      327.53     74.82 o 
   5  -4  11        0.90      -73.22     73.22 o 
   6  -4  11      742.06      693.23    125.37 o 
   7  -4  11       54.59      -57.96     98.07 o 
   8  -4  11       20.59      -29.10    107.29 o 
   9  -4  11        3.80      -40.11    120.25 o 
 -13  -3  11      313.60      253.31    103.78 o 
 -12  -3  11      393.64      407.83     95.27 o 
 -11  -3  11      212.60       88.32     81.87 o 
 -10  -3  11      711.88      728.19     89.59 o 
  -9  -3  11      304.35      251.94     69.99 o 
  -8  -3  11     1342.75     1222.37     88.73 o 
  -7  -3  11      899.73      960.75     92.24 o 
  -6  -3  11        1.82      -44.72     44.72 o 
  -5  -3  11      170.17      177.85     50.95 o 
  -4  -3  11      269.87      306.28     65.72 o 
  -3  -3  11      433.60      471.29     55.08 o 
  -2  -3  11      452.87      601.85     50.35 o 
  -1  -3  11        9.89       30.09     37.44 o 
   0  -3  11       51.76        7.52     38.04 o 
   1  -3  11     1906.79     1911.02     74.26 o 
   2  -3  11     1730.12     1578.10     70.68 o 
   3  -3  11      729.53      857.73     62.07 o 
   4  -3  11      696.72      749.31     88.06 o 
   5  -3  11      191.72      183.00     89.55 o 
   6  -3  11       65.71       38.71     87.31 o 
   7  -3  11      198.58      245.47    106.74 o 
   8  -3  11      267.91      180.12    118.08 o 
   9  -3  11        2.63        1.80    132.15 o 
 -13  -2  11      167.90       82.55     94.40 o 
 -12  -2  11       14.10      -47.08     82.31 o 
 -11  -2  11      598.21      669.74     95.02 o 
 -10  -2  11      196.63      120.45     72.87 o 
  -9  -2  11     1812.41     1654.96    102.56 o 
  -8  -2  11     2128.33     1877.25    101.13 o 
  -7  -2  11        6.36        6.78     50.23 o 
  -6  -2  11      379.73      360.07     48.36 o 
  -5  -2  11      569.24      566.33     41.01 o 
  -4  -2  11      705.07      710.51     95.52 o 
  -3  -2  11     1327.17     1356.96     64.30 o 
  -2  -2  11        1.12       -0.98     35.37 o 
  -1  -2  11     2216.46     2286.65     81.20 o 
   0  -2  11     1370.50     1313.97    114.98 o 
   1  -2  11      496.14      478.77     50.16 o 
   2  -2  11       97.76       48.90     43.09 o 
   3  -2  11      329.63      328.94     55.31 o 
   4  -2  11      565.96      500.93     61.63 o 
   5  -2  11      375.30      382.93     90.47 o 
   6  -2  11       34.68      -15.38     88.99 o 
   7  -2  11      745.32      633.76    124.94 o 
   8  -2  11      197.27      142.69    156.42 o 
   9  -2  11        1.78      -18.51    164.77 o
[truncated: 149,702 more chars]
